# Supplementary material for: Genotyping of Jujube (Ziziphus spp.) Germplasm in New Mexico and Southwestern Texas
Source: Plants (Basel). 2023 Jun 21;12(13):2405. doi: 10.3390/plants12132405 (PMC10346288; doi:10.3390/plants12132405)
Supplement: Supplementary file 1 [file plants-12-02405-s001.zip]

Archive with 7 entries (7 files):
- Figure S1.pptx
- Figure S2.pptx
- Table S1. SNP based DNA fingerprints generated by the 94 SNP markers for 186 Chinese jujube accession.xlsx
- Table S2.  Minor allele frequency, information index, heterozygosity, and inbreeding coefficient of th.xlsx
- Table S3. Delta K at different values of K shown by structure program.xlsx
- Table S4. Bayesian stratification.xlsx
- Table S5. Detailed information on 94 SNPs.xlsx
