# Supplementary material for: Genotyping of Jujube (Ziziphus spp.) Germplasm in New Mexico and Southwestern Texas
Source: Plants (Basel). 2023 Jun 21;12(13):2405. doi: 10.3390/plants12132405 (PMC10346288; doi:10.3390/plants12132405)
Supplement: Supplementary file 1 [file plants-12-02405-s001.zip › Table S1. SNP based DNA fingerprints generated by the 94 SNP markers for 186 Chinese jujube accession.xlsx]

## Sheet: Sheet1
Sup Table 1. SNP based DNA fingerprints generated by the 94 SNP markers for 186 Chinese jujube accessions
NMSU Jujube 94 SNPs_205 Samples
Accessions	Zj002	Zj040	Zj063	Zj087	Zj108	Zj130	Zj164	Zj217	Zj239	Zj265	Zj288	Zj018	Zj041	Zj072	Zj089	Zj114	Zj132	Zj166	Zj199	Zj218	Zj240	Zj271	Zj289	Zj019	Zj046	Zj073	Zj090	Zj115	Zj144	Zj168	Zj203	Zj220	Zj242	Zj272	Zj290	Zj022	Zj054	Zj092	Zj118	Zj145	Zj171	Zj204	Zj221	Zj243	Zj274	Zj300	Zj028	Zj056	Zj077
21NM1	C_T	T_T	A_A	C_C	C_C	T_T	C_C	C_C	G_G	G_G	A_A	C_T	C_C	C_C	C_C	G_G	T_T	T_T	G_G	T_T	A_T	C_T	G_G	A_T	C_T	T_T	A_C	A_A	C_G	G_G	A_G	G_G	A_G	A_A	C_C	A_A	C_C	C_C	G_G	C_C	C_C	G_G	C_C	A_G	T_T	T_T	T_T	T_T	T_T
21NM11	T_T	T_T	A_A	C_C	C_C	T_T	C_G	C_C	G_G	A_G	A_G	C_C	A_A	C_C	C_C	A_A	T_T	T_T	G_G	T_T	A_A	C_T	A_G	A_T	C_T	T_T	C_C	A_T	C_G	G_G	G_G	A_G	A_G	A_G	C_C	A_A	C_C	A_C	G_G	C_C	C_C	A_A	C_C	A_A	T_T	A_T	T_T	C_C	T_T
21NM13	T_T	T_T	A_A	C_C	C_C	T_T	C_G	C_C	G_G	A_G	A_G	C_C	A_A	C_C	C_C	A_A	T_T	T_T	G_G	T_T	A_A	C_T	A_G	A_T	C_T	T_T	C_C	A_T	C_G	G_G	G_G	A_G	A_G	A_G	C_C	A_A	C_C	A_C	G_G	C_C	C_C	A_A	C_C	A_A	T_T	A_T	C_T	C_C	T_T
21NM14	T_T	T_T	A_A	C_C	C_C	T_T	C_G	C_C	G_G	A_G	A_G	T_T	A_A	C_C	C_C	A_A	T_T	T_T	G_G	T_T	A_A	C_T	A_G	A_T	C_T	T_T	C_C	A_T	C_G	G_G	G_G	A_A	A_G	A_G	C_C	A_A	C_C	A_C	G_G	C_C	C_C	A_A	C_C	A_A	T_T	A_T	C_C	C_C	T_T
21NM17	T_T	T_T	A_A	C_C	C_C	T_T	C_G	C_C	G_G	A_G	A_G	C_T	A_A	C_C	C_C	A_A	T_T	T_T	G_G	T_T	A_A	C_T	A_G	A_T	C_T	T_T	C_C	A_T	C_G	G_G	G_G	A_G	A_G	A_G	C_C	A_A	C_C	A_C	G_G	C_C	C_C	A_A	C_C	A_A	T_T	A_T	T_T	C_C	T_T
21NM18	T_T	T_T	A_A	C_C	C_C	T_T	C_G	C_C	G_G	A_G	A_G	C_C	A_A	C_C	C_C	A_A	T_T	T_T	G_G	T_T	A_A	C_T	A_G	A_T	C_T	T_T	C_C	A_T	C_G	G_G	G_G	A_G	A_G	A_G	C_C	A_A	C_C	A_C	G_G	C_C	C_C	A_A	C_C	A_A	T_T	A_T	C_T	C_C	T_T
21NM19	T_T	T_T	A_A	C_C	C_C	T_T	C_G	C_C	G_G	A_G	A_G	C_T	A_A	C_C	C_C	A_A	T_T	T_T	G_G	T_T	A_A	C_T	A_G	A_T	C_T	T_T	C_C	A_T	C_G	G_G	G_G	A_G	A_G	A_G	C_C	A_A	C_C	A_C	G_G	C_C	C_C	A_A	C_C	A_A	T_T	A_T	T_T	C_C	T_T
21NM2	T_T	T_T	A_A	C_C	C_T	T_T	G_G	C_C	G_G	G_G	G_G	T_T	A_A	C_C	C_C	G_G	T_T	T_T	G_G	T_T	A_A	T_T	G_G	A_A	T_T	T_T	C_C	A_A	G_G	G_G	G_G	A_G	G_G	A_G	C_C	A_G	C_T	C_C	G_G	A_A	C_C	G_G	C_C	G_G	T_T	T_T	T_T	T_T	T_T
21NM20	T_T	T_T	A_A	C_C	C_C	T_T	C_G	C_C	G_G	A_G	A_G	C_C	A_A	C_C	C_C	A_A	T_T	T_T	G_G	T_T	A_A	C_T	A_G	A_T	C_T	T_T	C_C	A_T	C_G	G_G	G_G	A_G	A_G	A_G	C_C	A_A	C_C	A_C	G_G	C_C	C_C	A_A	C_C	A_A	T_T	A_T	T_T	C_C	T_T
21NM21	T_T	T_T	A_A	C_C	C_C	T_T	C_G	C_C	G_G	A_G	A_G	C_T	A_A	C_C	C_C	A_A	T_T	T_T	G_G	T_T	A_A	C_T	A_G	A_T	C_T	T_T	C_C	A_T	C_G	G_G	G_G	A_G	A_G	A_G	C_C	A_A	C_C	A_C	G_G	C_C	C_C	A_A	C_C	A_A	T_T	A_T	C_T	C_C	T_T
21NM22	C_C	C_T	A_A	C_C	C_T	T_T	G_G	C_C	G_G	A_G	A_A	T_T	C_C	C_C	C_C	A_A	T_T	T_T	C_G	C_T	A_A	T_T	G_G	T_T	C_T	A_T	C_C	A_A	C_G	G_G	G_G	G_G	A_G	G_G	C_C	A_A	T_T	A_C	C_G	C_C	C_T	G_G	A_C	A_G	G_T	T_T	C_T	T_T	T_T
21NM23	T_T	T_T	A_A	C_C	C_C	T_T	C_G	C_C	G_G	A_G	A_G	C_T	A_A	C_C	C_C	A_A	T_T	T_T	G_G	T_T	A_A	C_T	A_G	A_T	C_T	T_T	C_C	A_T	C_G	G_G	G_G	A_G	A_G	A_G	C_C	A_A	C_C	A_C	G_G	C_C	C_C	A_A	C_C	A_A	T_T	A_T	C_T	C_C	T_T
21NM25	T_T	T_T	A_T	C_C	C_T	T_T	G_G	C_C	G_G	G_G	A_G	T_T	C_C	C_G	C_C	G_G	T_T	T_T	G_G	T_T	A_A	T_T	A_G	A_A	T_T	T_T	C_C	A_A	G_G	A_G	G_G	A_G	A_G	G_G	T_T	A_G	C_C	C_C	C_G	A_A	C_C	A_A	C_C	A_G	G_T	A_A	C_C	C_C	T_T
21NM3	T_T	C_T	A_A	C_C	C_C	A_T	G_G	C_C	G_G	A_G	A_A	C_T	C_C	C_C	C_T	A_A	G_T	T_T	C_C	T_T	A_A	T_T	G_G	T_T	T_T	A_A	C_C	A_T	G_G	G_G	A_G	G_G	A_G	G_G	C_C	A_A	T_T	C_C	G_G	0_0	C_T	G_G	A_C	A_G	G_T	T_T	C_C	T_T	T_T
21NM4	C_C	T_T	A_A	C_C	C_C	T_T	G_G	C_C	G_G	A_G	A_A	T_T	C_C	C_C	C_C	A_A	T_T	T_T	C_G	C_T	A_A	T_T	G_G	T_T	C_T	A_T	C_C	A_A	C_G	G_G	G_G	G_G	A_G	G_G	C_C	A_A	T_T	A_C	C_G	C_C	C_T	G_G	A_C	A_G	G_T	T_T	C_C	T_T	T_T
21NM5	T_T	T_T	A_A	C_C	C_C	T_T	C_G	C_C	G_G	A_G	A_G	C_C	A_A	C_C	C_C	A_A	T_T	T_T	G_G	T_T	A_A	C_T	A_G	A_T	C_T	T_T	C_C	A_T	C_G	G_G	G_G	A_G	A_G	A_G	C_C	A_A	C_C	A_C	G_G	C_C	C_C	A_A	C_C	A_A	T_T	A_T	C_T	C_C	T_T
21NM6	T_T	T_T	A_A	C_C	C_C	T_T	C_G	C_C	G_G	A_G	A_G	C_C	A_A	C_C	C_C	A_A	T_T	T_T	G_G	T_T	A_A	C_T	A_G	A_T	C_T	T_T	C_C	A_T	C_G	G_G	G_G	A_G	A_G	A_G	C_C	A_A	C_C	A_C	G_G	C_C	C_C	A_A	C_C	A_A	T_T	A_T	T_T	C_C	T_T
21NM7	T_T	T_T	A_A	C_C	C_C	T_T	C_G	C_C	G_G	A_G	A_G	C_C	A_A	C_G	C_C	A_A	T_T	T_T	G_G	T_T	A_A	C_T	A_G	A_T	C_T	T_T	C_C	A_T	C_G	G_G	G_G	A_G	A_G	A_G	T_T	A_A	C_C	A_C	G_G	C_C	C_C	A_A	C_C	G_G	T_T	A_T	T_T	C_C	T_T
21NM9	T_T	T_T	A_A	C_C	C_C	T_T	C_G	C_C	G_G	A_G	A_G	C_T	A_A	C_C	C_C	A_A	T_T	T_T	G_G	T_T	A_A	0_0	A_G	A_T	C_T	T_T	C_C	A_T	C_G	G_G	G_G	A_G	A_G	A_G	C_C	A_A	C_C	A_C	G_G	C_C	C_C	A_A	C_C	A_A	T_T	A_T	T_T	C_C	T_T
22KY1 XUE ZHAO	C_C	T_T	A_A	C_C	C_T	T_T	G_G	C_C	G_G	G_G	A_G	T_T	C_C	C_C	C_C	A_A	T_T	T_T	C_G	T_T	A_A	T_T	A_G	A_T	T_T	T_T	C_C	A_A	G_G	G_G	G_G	A_A	G_G	A_G	C_C	A_A	T_T	C_C	G_G	A_A	C_T	A_G	C_C	G_G	T_T	A_T	C_C	T_T	T_T
22KY10 MI ZAO	T_T	T_T	A_A	C_C	C_T	T_T	G_G	C_C	A_G	G_G	A_G	T_T	A_C	C_C	C_C	A_A	T_T	T_T	G_G	T_T	A_T	T_T	A_G	T_T	T_T	T_T	A_C	A_A	G_G	G_G	A_G	G_G	G_G	G_G	C_C	A_A	T_T	C_C	G_G	A_A	C_T	A_A	A_C	A_G	G_T	A_T	C_C	T_T	A_T
22KY11 SEPTEMBER RED	C_T	T_T	A_T	C_T	C_C	A_T	C_G	C_G	G_G	G_G	G_G	T_T	C_C	C_G	C_C	G_G	G_T	T_T	G_G	C_T	A_T	T_T	A_A	T_T	C_T	A_T	A_C	A_T	G_G	G_G	A_G	G_G	A_A	A_G	T_T	A_A	T_T	C_C	G_G	A_A	C_T	A_A	C_C	G_G	T_T	A_A	C_T	T_T	A_T
22KY12 YING LO JUJUBE	C_T	T_T	A_T	T_T	C_C	T_T	G_G	C_G	A_G	G_G	G_G	T_T	C_C	C_G	C_C	A_G	T_T	A_A	G_G	C_T	A_T	C_T	A_G	A_A	C_T	T_T	C_C	0_0	C_G	G_G	A_G	G_G	A_G	G_G	C_C	A_G	T_T	C_C	G_G	C_C	C_T	A_G	C_C	G_G	G_T	A_T	C_C	T_T	T_T
22KY13 TIAN XIA DI YI	C_T	C_T	A_A	C_C	C_C	T_T	C_G	C_C	G_G	G_G	A_G	T_T	C_C	C_G	C_C	G_G	T_T	A_T	G_G	T_T	A_A	T_T	A_G	A_A	T_T	T_T	C_C	A_T	C_G	G_G	A_G	A_G	A_G	A_G	C_C	A_G	C_T	C_C	G_G	C_C	C_T	A_A	C_C	A_G	T_T	A_T	C_C	T_T	T_T
22KY14 AUTUMN BEAUTY	T_T	T_T	A_A	C_C	C_T	T_T	G_G	C_C	G_G	A_G	A_G	T_T	A_A	C_C	C_C	A_A	T_T	T_T	C_G	T_T	A_A	T_T	A_G	T_T	T_T	A_A	C_C	A_A	G_G	A_G	G_G	A_G	G_G	A_G	C_C	A_A	T_T	C_C	C_G	A_A	C_T	A_G	A_C	G_G	T_T	A_T	T_T	T_T	T_T
22KY2 TE DA SU CUI ZAO	T_T	T_T	A_A	C_T	C_C	T_T	G_G	C_C	G_G	G_G	G_G	T_T	C_C	C_C	C_T	G_G	T_T	A_A	G_G	C_T	A_A	T_T	A_G	A_A	C_T	T_T	A_C	A_T	C_G	A_G	A_G	G_G	G_G	G_G	C_C	G_G	T_T	C_C	C_G	C_C	C_T	A_G	A_C	G_G	G_T	A_T	C_T	T_T	A_T
22KY3 BULUOSU	T_T	T_T	A_A	C_C	C_C	A_T	G_G	C_C	A_G	G_G	A_G	T_T	C_C	C_C	C_T	A_A	G_T	T_T	G_G	C_T	A_T	T_T	A_G	T_T	C_T	A_A	C_C	A_T	C_G	G_G	A_G	G_G	A_A	G_G	C_C	A_A	T_T	A_C	G_G	C_C	C_T	A_A	A_C	A_G	G_T	A_T	C_C	T_T	T_T
22KY4 CUI WANG ZAO	C_C	T_T	A_A	C_C	C_T	T_T	C_C	C_C	G_G	G_G	G_G	T_T	C_C	C_G	C_C	A_G	T_T	A_T	G_G	T_T	A_A	T_T	A_A	A_T	T_T	A_A	C_C	A_A	C_G	G_G	A_G	A_G	G_G	A_G	C_C	A_A	T_T	A_C	0_0	C_C	C_C	A_A	A_A	A_G	T_T	A_A	C_T	T_T	T_T
22KY5 DAE SOL JO	T_T	C_T	A_A	C_C	C_C	A_T	G_G	C_C	G_G	A_G	A_A	T_T	C_C	C_C	C_T	A_A	G_T	T_T	C_C	T_T	A_A	T_T	G_G	T_T	T_T	A_A	C_C	A_T	G_G	G_G	A_G	A_G	A_G	G_G	C_C	A_A	T_T	C_C	G_G	A_A	C_T	G_G	A_C	A_G	G_T	T_T	C_C	T_T	T_T
22KY6 DRAGON YONG KR	T_T	C_T	A_A	C_T	C_T	A_T	G_G	C_C	A_G	A_G	A_G	T_T	C_C	C_C	C_T	A_A	G_T	T_T	C_G	T_T	A_T	T_T	A_G	A_T	T_T	A_A	C_C	A_A	C_G	G_G	A_G	A_G	A_G	G_G	T_T	A_G	T_T	A_C	C_G	C_C	C_T	G_G	C_C	G_G	G_T	A_T	C_C	T_T	T_T
22KY8 HUNAN EGGS JUJUBE	T_T	C_T	A_A	C_C	C_C	A_T	G_G	C_C	G_G	A_G	A_A	T_T	C_C	C_C	C_T	A_A	G_T	T_T	C_C	T_T	A_A	T_T	G_G	T_T	T_T	A_A	C_C	A_T	G_G	G_G	A_G	A_G	A_G	G_G	C_C	A_A	T_T	C_C	G_G	A_A	C_T	G_G	A_C	A_G	G_T	T_T	C_C	T_T	T_T
22KY9 MASSANDRA	T_T	T_T	A_A	C_C	C_T	T_T	G_G	C_G	G_G	G_G	A_G	T_T	C_C	C_C	C_T	G_G	T_T	A_T	C_G	T_T	A_A	T_T	A_G	A_A	T_T	T_T	A_C	A_A	G_G	A_G	G_G	A_G	G_G	G_G	C_C	G_G	T_T	C_C	C_G	A_A	C_T	A_G	A_C	G_G	G_T	A_T	C_C	T_T	A_T
22MO1 HUIZAO	C_T	T_T	A_T	C_C	C_T	T_T	G_G	C_C	G_G	G_G	A_G	T_T	A_A	G_G	C_C	A_A	T_T	T_T	G_G	C_C	A_A	C_T	A_A	A_A	C_T	A_T	A_A	T_T	C_G	G_G	A_G	A_G	A_G	A_A	C_C	A_G	T_T	A_C	G_G	A_C	T_T	A_A	C_C	A_G	G_T	A_A	T_T	T_T	A_T
22MO10 COCO	T_T	C_T	A_A	C_C	T_T	T_T	G_G	C_C	G_G	G_G	A_G	T_T	A_C	C_C	C_T	A_G	T_T	A_T	C_C	T_T	A_T	T_T	A_G	A_A	T_T	T_T	C_C	A_A	C_G	A_G	A_G	0_0	A_G	G_G	C_C	A_G	T_T	A_C	C_G	A_C	C_C	G_G	A_C	G_G	G_G	A_T	C_C	T_T	T_T
22MO11 CONFETTI/YATLA #2	T_T	T_T	A_A	C_C	T_T	T_T	G_G	C_C	G_G	G_G	G_G	T_T	A_A	C_C	C_T	G_G	T_T	A_T	G_G	C_C	A_A	C_T	A_A	A_A	C_T	T_T	C_C	A_A	G_G	A_G	G_G	G_G	A_G	G_G	C_C	G_G	T_T	C_C	C_G	A_A	C_C	A_G	A_C	G_G	G_G	A_A	T_T	T_T	T_T
22MO12 DAE SOL JO	T_T	C_C	A_A	C_C	C_T	A_T	G_G	C_C	G_G	A_G	A_A	T_T	C_C	C_C	C_T	A_A	G_T	T_T	C_C	T_T	A_A	T_T	G_G	T_T	T_T	A_A	C_C	A_T	G_G	G_G	A_G	A_A	A_G	A_G	C_T	A_A	T_T	C_C	G_G	A_A	C_T	G_G	A_C	A_G	G_G	T_T	C_C	T_T	T_T
22MO14 ELK GROVE	T_T	T_T	A_T	C_C	0_0	T_T	G_G	C_C	G_G	A_G	A_G	T_T	A_C	C_G	C_C	A_G	T_T	T_T	G_G	T_T	A_A	T_T	A_G	A_A	C_T	T_T	C_C	T_T	C_G	G_G	G_G	A_G	A_G	A_G	C_C	A_G	T_T	A_C	G_G	A_C	C_T	A_G	C_C	0_0	G_G	A_T	C_C	T_T	T_T
22MO15 EMPRESS GEE/WANG DAE CHOO	T_T	C_C	A_A	C_C	C_T	A_T	G_G	C_C	G_G	A_G	A_A	C_T	C_C	C_C	C_T	A_A	G_T	T_T	C_C	T_T	A_A	T_T	G_G	T_T	T_T	A_A	C_C	A_T	G_G	G_G	A_G	A_G	A_G	A_G	C_C	A_A	T_T	C_C	G_G	A_A	C_T	G_G	A_C	A_G	G_G	T_T	C_C	T_T	T_T
22MO17 GOOSE EGG	C_T	T_T	A_A	C_C	T_T	T_T	C_G	C_C	G_G	G_G	G_G	T_T	A_A	C_G	C_C	A_A	T_T	T_T	G_G	T_T	A_T	T_T	A_G	A_A	C_T	A_T	C_C	A_A	C_G	G_G	A_G	A_G	A_G	A_A	C_C	A_G	C_C	A_C	C_G	A_C	C_T	G_G	C_C	0_0	T_T	A_T	C_T	T_T	T_T
22MO18 HALINA	T_T	C_T	A_A	C_C	T_T	T_T	G_G	C_C	G_G	G_G	G_G	T_T	A_A	C_C	C_C	G_G	T_T	A_T	G_G	T_T	A_A	C_T	A_A	A_A	C_T	T_T	C_C	A_T	G_G	A_G	G_G	A_G	A_G	A_G	C_C	A_G	T_T	C_C	G_G	A_A	C_C	A_A	A_C	G_G	G_G	A_A	C_T	T_T	T_T
22MO2 LINYI PEAR	T_T	C_T	A_T	C_C	C_T	T_T	G_G	C_C	G_G	A_G	A_G	T_T	C_C	C_C	C_C	A_G	T_T	T_T	G_G	T_T	A_A	T_T	A_G	A_A	C_T	T_T	C_C	A_T	G_G	A_G	A_G	A_G	A_G	A_G	T_T	A_G	T_T	C_C	C_G	A_A	C_T	A_G	C_C	A_G	G_G	A_T	0_0	T_T	T_T
22MO21 SHERWOOD	C_T	C_T	A_T	C_T	C_T	T_T	G_G	C_G	G_G	G_G	A_G	T_T	A_A	C_G	C_C	G_G	T_T	A_A	C_G	T_T	A_A	C_T	G_G	A_A	C_T	T_T	A_A	A_T	C_G	G_G	A_G	A_G	G_G	A_G	C_C	A_G	T_T	C_C	C_G	A_C	C_T	A_G	A_A	G_G	G_G	T_T	C_T	T_T	A_T
22MO22 HUNAN EGGS	T_T	C_C	A_A	C_C	C_T	A_T	G_G	C_C	G_G	A_G	A_A	T_T	C_C	C_C	C_T	A_A	G_T	T_T	C_C	T_T	A_A	T_T	G_G	T_T	T_T	A_A	C_C	A_T	G_G	G_G	A_G	A_A	A_G	A_G	C_C	A_A	T_T	C_C	G_G	A_A	C_T	G_G	A_C	A_G	G_G	T_T	C_C	T_T	T_T
22MO23 KITAISKI 2	T_T	T_T	A_A	C_C	T_T	T_T	G_G	C_G	G_G	G_G	A_G	T_T	A_C	C_C	C_T	G_G	T_T	A_T	G_G	T_T	A_A	T_T	A_G	A_A	T_T	A_T	A_A	A_T	C_G	A_G	G_G	A_A	A_G	A_G	C_C	G_G	T_T	C_C	C_G	A_C	C_T	A_G	A_C	G_G	G_G	A_T	C_C	T_T	A_T
22MO24 MASSANDRA	T_T	T_T	A_A	C_C	T_T	T_T	G_G	C_G	G_G	G_G	A_G	T_T	C_C	C_C	C_T	G_G	T_T	A_T	C_G	T_T	A_A	T_T	A_G	A_A	T_T	T_T	A_A	A_A	G_G	A_G	G_G	A_A	G_G	A_G	C_C	G_G	T_T	C_C	C_G	A_A	C_T	A_G	A_C	G_G	G_G	A_T	C_C	T_T	A_T
22MO25 NANJING	T_T	C_T	A_T	C_T	C_T	A_T	C_C	C_G	A_G	G_G	G_G	T_T	A_C	C_G	C_C	G_G	G_T	T_T	G_G	C_C	A_T	T_T	A_A	T_T	C_T	A_T	A_A	A_T	G_G	G_G	A_G	A_G	A_A	A_A	T_T	A_A	T_T	C_C	G_G	A_A	C_T	A_A	C_C	G_G	G_T	A_A	C_T	T_T	A_T
22MO26 ORANGE BEAUTY	T_T	T_T	A_A	C_T	T_T	A_A	C_C	C_C	G_G	G_G	A_G	C_T	A_C	C_C	C_C	A_G	G_G	A_T	G_G	T_T	A_A	T_T	A_G	0_0	C_T	T_T	C_C	A_A	G_G	G_G	A_G	A_A	A_G	A_A	C_C	A_A	C_T	C_C	C_G	A_A	C_T	A_A	C_C	A_A	G_T	A_T	C_C	T_T	T_T
22MO27 PEPPER	C_T	T_T	A_A	T_T	T_T	T_T	G_G	C_C	G_G	G_G	G_G	T_T	A_A	C_C	C_C	A_A	T_T	A_A	G_G	T_T	A_A	T_T	A_G	0_0	C_T	T_T	C_C	A_T	C_G	G_G	G_G	A_A	A_G	A_G	C_C	A_G	C_C	C_C	G_G	A_C	C_T	A_A	C_C	G_G	G_T	A_T	C_T	T_T	T_T
22MO28 PORTERVILLE	T_T	C_C	A_A	C_C	C_T	A_A	G_G	C_C	G_G	G_G	A_A	T_T	C_C	C_C	C_T	A_A	G_G	T_T	C_C	T_T	A_A	T_T	G_G	T_T	T_T	A_A	C_C	A_T	G_G	G_G	A_G	A_G	A_G	A_A	C_C	A_A	T_T	C_C	G_G	A_A	C_T	G_G	A_C	A_G	T_T	T_T	C_C	T_T	T_T
22MO29 SHANDONG PEAR	T_T	C_C	A_T	C_C	C_T	T_T	G_G	C_C	G_G	A_G	G_G	T_T	C_C	C_G	C_C	A_A	T_T	T_T	C_G	T_T	A_A	T_T	A_A	A_A	C_T	T_T	C_C	A_T	C_G	G_G	G_G	A_G	A_G	A_A	C_C	A_G	C_T	C_C	G_G	A_C	T_T	G_G	C_C	G_G	T_T	A_A	C_C	C_T	T_T
22MO3 AUTUMN BEAUTY/QIYUEXIAN	T_T	T_T	A_A	C_C	T_T	T_T	G_G	C_C	G_G	A_G	A_G	T_T	A_A	C_C	C_C	A_A	T_T	T_T	C_G	T_T	A_A	T_T	A_G	T_T	C_C	A_A	C_C	A_A	G_G	A_G	G_G	A_A	G_G	A_A	0_0	A_A	T_T	C_C	C_G	A_A	C_T	A_G	A_C	G_G	G_G	A_T	T_T	T_T	T_T
22MO30 SWEET TART	T_T	C_C	A_A	C_C	T_T	A_T	C_C	C_C	G_G	G_G	A_A	C_C	A_C	C_C	C_T	A_G	G_T	T_T	G_G	T_T	A_A	T_T	G_G	0_0	C_T	A_T	C_C	A_A	G_G	G_G	G_G	A_G	A_G	A_A	T_T	A_A	T_T	A_C	G_G	A_A	T_T	A_A	C_C	A_A	G_T	T_T	C_C	T_T	T_T
22MO31 TEXAS SAWMILL	C_T	T_T	A_T	C_T	C_T	T_T	G_G	C_G	G_G	G_G	A_G	T_T	A_A	C_G	C_C	G_G	T_T	A_A	C_G	T_T	A_A	C_T	G_G	A_A	C_T	T_T	A_A	A_T	C_G	G_G	A_G	A_A	G_G	A_G	C_C	A_G	T_T	C_C	C_G	A_C	C_T	A_G	A_A	G_G	G_G	T_T	T_T	T_T	A_T
22MO32 TIGERTOOTH	0_0	C_T	A_A	C_C	T_T	T_T	C_C	C_G	G_G	A_G	A_G	T_T	C_C	C_C	C_C	A_G	T_T	A_T	G_G	T_T	A_A	C_T	A_G	0_0	C_T	A_T	C_C	A_A	G_G	G_G	A_G	A_G	A_G	A_G	C_C	A_A	T_T	C_C	C_G	A_A	C_T	A_A	C_C	A_G	G_G	0_0	C_T	T_T	T_T
22MO33 WINTER DELIGHT/MANGO DONG ZHO	T_T	C_C	A_A	T_T	C_T	T_T	C_C	C_C	G_G	G_G	G_G	T_T	0_0	C_C	C_T	A_A	T_T	A_A	C_G	T_T	A_A	T_T	A_A	A_A	C_T	T_T	C_C	A_T	G_G	G_G	G_G	A_G	A_A	A_G	C_C	G_G	C_T	C_C	G_G	A_A	C_C	A_G	C_C	G_G	G_G	A_A	C_C	T_T	T_T
22MO34 YAZOO LI	T_T	C_C	A_A	C_C	C_T	A_T	G_G	C_C	G_G	A_G	A_A	C_T	C_C	C_C	C_T	A_A	G_T	T_T	C_C	T_T	A_A	T_T	G_G	T_T	T_T	A_A	C_C	A_T	G_G	G_G	A_G	A_A	A_G	A_G	C_T	A_A	T_T	C_C	G_G	A_A	C_T	G_G	A_C	A_G	G_G	T_T	C_C	T_T	T_T
22MO35 PORTERVILLE 2	C_C	T_T	A_A	C_T	T_T	A_T	C_C	C_C	G_G	G_G	G_G	T_T	C_C	C_C	C_C	A_A	G_T	A_T	G_G	T_T	A_A	T_T	A_A	A_A	T_T	A_T	C_C	A_A	C_G	G_G	A_G	A_G	A_G	A_A	C_C	A_A	T_T	A_C	C_C	A_C	C_C	A_A	A_C	G_G	T_T	A_T	C_T	T_T	T_T
22MO36 YING LO	C_T	T_T	A_T	T_T	C_T	T_T	G_G	C_G	A_G	G_G	G_G	T_T	A_C	C_G	C_C	A_G	T_T	A_A	G_G	C_C	A_T	C_T	A_G	A_A	C_T	T_T	C_C	T_T	C_G	G_G	A_G	A_G	A_G	A_G	C_C	A_G	T_T	C_C	G_G	A_C	C_T	A_G	C_C	G_G	G_G	A_T	C_C	T_T	T_T
22MO4 BABY RED	T_T	T_T	A_T	C_C	T_T	T_T	G_G	C_C	G_G	G_G	G_G	T_T	A_C	C_G	C_C	A_A	T_T	T_T	G_G	T_T	A_A	T_T	A_A	T_T	C_T	A_T	C_C	A_A	G_G	A_G	A_G	A_G	G_G	A_G	C_C	A_A	T_T	C_C	C_C	A_A	C_T	A_A	C_C	A_G	G_G	A_A	C_C	T_T	T_T
22MO8 BIG MELON	C_T	C_C	A_A	C_C	C_T	A_T	G_G	C_C	G_G	A_G	A_A	C_T	C_C	C_C	C_T	A_A	G_T	T_T	C_C	T_T	A_A	T_T	G_G	T_T	T_T	A_A	C_C	A_T	G_G	G_G	A_G	A_G	A_G	A_G	C_C	A_A	T_T	C_C	G_G	A_A	C_T	G_G	A_C	A_G	G_G	T_T	C_C	T_T	T_T
22MO9 BLACK SEA	T_T	T_T	A_A	C_C	T_T	T_T	G_G	C_C	G_G	G_G	G_G	T_T	A_A	C_C	C_T	G_G	T_T	A_T	G_G	C_C	A_A	C_T	A_A	A_A	C_T	T_T	C_C	A_A	G_G	A_G	G_G	G_G	A_G	G_G	C_C	G_G	T_T	C_C	C_G	A_A	C_C	A_G	A_C	G_G	G_G	A_A	0_0	T_T	T_T
22NM10 ESPANOLA	C_C	T_T	A_T	C_C	C_T	T_T	G_G	C_C	G_G	G_G	G_G	T_T	C_C	C_G	C_C	G_G	T_T	T_T	G_G	C_T	A_A	T_T	A_G	A_T	T_T	T_T	C_C	A_A	G_G	G_G	G_G	G_G	A_G	G_G	T_T	A_A	T_T	C_C	G_G	A_A	C_C	A_G	C_C	G_G	G_T	A_T	C_C	T_T	T_T
22NM12	C_C	T_T	A_A	C_C	C_T	T_T	G_G	C_C	A_G	G_G	A_A	T_T	A_A	C_C	C_C	G_G	T_T	A_T	C_G	T_T	A_T	T_T	G_G	A_T	T_T	A_T	A_C	A_A	G_G	G_G	A_G	G_G	A_G	G_G	C_C	A_A	T_T	C_C	C_G	A_A	C_T	A_G	C_C	G_G	G_T	T_T	T_T	T_T	A_T
22NM13	C_C	T_T	A_A	C_C	C_T	T_T	G_G	C_C	A_G	G_G	A_A	T_T	A_A	C_C	C_C	G_G	T_T	A_T	C_G	T_T	A_T	T_T	G_G	A_T	T_T	A_T	A_C	A_A	G_G	G_G	A_G	G_G	A_G	G_G	C_C	A_A	T_T	C_C	C_G	A_A	C_T	A_G	C_C	G_G	G_T	T_T	T_T	T_T	A_T
22NM14	C_C	T_T	A_A	C_C	C_T	T_T	G_G	C_C	A_G	G_G	A_A	T_T	A_A	C_C	C_C	G_G	T_T	A_T	C_G	C_T	A_T	T_T	G_G	A_T	T_T	A_T	A_C	A_A	G_G	G_G	A_G	G_G	A_G	G_G	C_C	A_A	T_T	C_C	C_G	A_A	C_T	A_G	C_C	G_G	G_T	T_T	T_T	T_T	A_T
22NM15	C_C	T_T	A_A	C_C	C_T	T_T	G_G	C_C	A_G	G_G	A_A	T_T	A_A	C_C	C_C	G_G	T_T	A_T	C_G	T_T	A_T	T_T	G_G	A_T	T_T	A_T	A_C	A_A	G_G	G_G	A_G	G_G	A_G	G_G	C_C	A_A	T_T	C_C	C_G	A_A	C_T	A_G	C_C	G_G	G_T	T_T	T_T	T_T	A_T
22NM16	C_C	T_T	A_A	C_C	C_T	T_T	G_G	C_C	A_G	G_G	A_A	T_T	A_A	C_C	C_C	G_G	T_T	A_T	C_G	T_T	A_T	T_T	G_G	A_T	T_T	A_T	A_C	A_A	G_G	G_G	A_G	G_G	A_G	G_G	C_C	A_A	T_T	C_C	C_G	A_A	C_T	A_G	C_C	G_G	G_T	T_T	T_T	T_T	A_T
22NM18	C_T	T_T	A_T	C_T	C_C	T_T	G_G	C_G	G_G	G_G	A_G	T_T	A_A	C_G	C_C	G_G	T_T	A_A	C_G	T_T	A_A	C_T	G_G	A_A	C_T	T_T	A_C	A_T	C_G	G_G	A_G	A_G	G_G	G_G	C_C	A_G	T_T	C_C	C_G	C_C	C_T	A_G	A_A	G_G	G_T	T_T	T_T	T_T	A_T
22NM19	C_C	T_T	A_A	C_C	C_T	T_T	G_G	C_C	A_G	G_G	A_A	T_T	A_A	C_C	C_C	G_G	T_T	A_T	C_G	T_T	A_T	T_T	G_G	A_T	T_T	A_T	A_C	A_A	G_G	G_G	A_G	G_G	A_G	G_G	C_C	A_A	T_T	C_C	C_G	A_A	C_T	A_G	C_C	G_G	G_T	T_T	T_T	T_T	A_T
22NM2 CHAOYANG	T_T	C_T	A_A	C_C	C_T	T_T	G_G	C_C	G_G	G_G	A_G	T_T	C_C	C_C	C_T	G_G	T_T	T_T	G_G	T_T	A_A	T_T	A_G	A_A	C_T	T_T	C_C	A_A	C_G	G_G	G_G	A_G	A_A	G_G	C_C	A_G	T_T	A_C	C_G	C_C	C_C	A_A	A_C	A_G	G_T	A_T	0_0	T_T	T_T
22NM20-TUC1	T_T	T_T	A_A	C_C	C_C	A_T	C_G	C_C	G_G	A_G	A_G	T_T	A_A	C_C	C_C	A_G	G_T	T_T	G_G	T_T	A_A	C_T	G_G	A_A	C_T	T_T	C_C	A_T	G_G	G_G	G_G	A_A	A_G	A_G	C_C	G_G	C_C	C_C	G_G	A_A	C_C	G_G	C_C	G_G	T_T	A_T	T_T	C_C	T_T
22NM21-TUC2	T_T	T_T	A_A	C_C	C_C	A_T	C_G	C_C	G_G	A_G	A_G	T_T	A_A	C_C	C_C	A_G	G_T	T_T	G_G	T_T	A_A	C_T	G_G	A_A	C_T	T_T	C_C	A_T	G_G	G_G	G_G	A_A	A_G	A_G	C_C	G_G	C_C	C_C	G_G	A_A	C_C	G_G	C_C	G_G	T_T	A_T	C_T	C_C	T_T
22NM22-TUC3	T_T	T_T	A_T	C_C	C_C	T_T	G_G	C_G	A_G	G_G	G_G	T_T	C_C	C_G	C_C	A_G	T_T	A_T	G_G	C_T	A_T	C_T	A_G	A_A	T_T	T_T	A_C	A_T	C_G	G_G	G_G	G_G	A_A	G_G	C_C	A_G	T_T	A_C	G_G	C_C	C_T	A_G	C_C	G_G	G_T	A_T	C_C	T_T	T_T
22NM23-TUC4	T_T	T_T	A_A	C_C	C_C	A_T	C_G	C_C	G_G	A_G	A_G	T_T	A_A	C_C	C_C	A_A	G_T	T_T	G_G	T_T	A_A	C_T	G_G	A_A	C_T	T_T	C_C	A_T	G_G	G_G	G_G	A_A	A_G	A_G	C_C	G_G	C_C	C_C	G_G	A_A	C_C	G_G	C_C	G_G	T_T	A_T	T_T	C_C	T_T
22NM24-TUC5	T_T	T_T	A_A	C_C	C_C	A_T	C_G	C_C	G_G	A_G	A_G	T_T	A_A	C_C	C_C	A_A	G_T	T_T	G_G	T_T	A_A	C_T	G_G	A_A	C_T	T_T	C_C	A_T	G_G	G_G	G_G	A_A	A_G	A_G	C_C	G_G	C_C	C_C	G_G	A_A	C_C	G_G	C_C	G_G	T_T	A_T	C_T	C_C	T_T
22NM26-TUC7	T_T	T_T	A_A	C_C	C_C	A_T	C_G	C_C	G_G	A_G	A_G	T_T	A_A	C_C	C_C	A_A	G_T	T_T	G_G	T_T	A_A	C_T	G_G	A_A	C_T	T_T	C_C	A_T	G_G	G_G	G_G	A_A	A_G	A_G	C_T	G_G	C_C	C_C	G_G	A_A	C_C	G_G	C_C	G_G	T_T	A_T	T_T	C_C	T_T
22NM27-TUC8	T_T	T_T	A_A	C_C	C_C	A_T	C_G	C_C	G_G	A_G	A_G	T_T	A_A	C_C	C_C	A_A	G_T	T_T	G_G	T_T	A_A	C_T	G_G	A_A	C_T	T_T	C_C	A_T	G_G	G_G	G_G	A_A	A_G	A_G	C_C	G_G	C_C	C_C	G_G	A_A	C_C	G_G	C_C	G_G	T_T	A_T	T_T	C_C	T_T
22NM28-TUC9	T_T	T_T	A_A	C_C	C_C	A_T	C_G	C_C	G_G	A_G	A_G	T_T	A_A	C_C	C_C	A_A	G_T	T_T	G_G	T_T	A_A	C_T	G_G	A_A	C_T	T_T	C_C	A_T	G_G	G_G	G_G	A_A	A_G	A_G	C_C	G_G	C_C	C_C	G_G	A_A	C_C	G_G	C_C	G_G	T_T	A_T	T_T	C_C	T_T
22NM29-TUC10	T_T	T_T	A_A	C_C	C_C	A_T	C_G	C_C	G_G	A_G	A_G	T_T	A_A	C_C	C_C	A_A	G_T	T_T	G_G	T_T	A_A	C_T	G_G	A_A	C_T	T_T	C_C	A_T	G_G	G_G	G_G	A_A	A_G	A_G	C_C	G_G	C_C	C_C	G_G	A_A	C_C	G_G	C_C	G_G	T_T	A_T	T_T	C_C	T_T
22NM3 CAPRI	C_T	T_T	A_T	C_T	C_C	T_T	G_G	C_G	G_G	G_G	A_G	T_T	A_A	C_G	C_C	G_G	T_T	A_A	C_G	T_T	A_A	C_T	G_G	A_A	C_T	T_T	A_C	A_T	C_G	G_G	A_G	A_G	G_G	G_G	C_C	A_G	T_T	C_C	C_G	C_C	C_T	A_G	A_A	G_G	G_T	T_T	T_T	T_T	A_T
22NM30-TUC11	T_T	T_T	A_A	C_C	C_C	A_T	C_G	C_C	G_G	A_G	A_G	T_T	A_A	C_C	C_C	A_A	G_T	T_T	G_G	T_T	A_A	C_T	G_G	A_A	C_T	T_T	C_C	A_T	G_G	G_G	G_G	A_A	A_G	A_G	C_C	G_G	C_C	C_C	G_G	A_A	C_C	G_G	C_C	G_G	T_T	A_T	T_T	C_C	T_T
22NM31-TUC12	C_C	T_T	A_A	C_C	C_T	T_T	G_G	G_G	G_G	G_G	G_G	T_T	C_C	C_C	C_T	A_G	T_T	A_T	G_G	C_T	A_A	C_T	A_A	A_T	T_T	T_T	A_A	A_A	G_G	A_G	A_G	G_G	A_G	G_G	C_C	A_A	T_T	C_C	C_G	A_A	C_C	A_G	A_C	G_G	G_T	A_A	C_C	T_T	A_A
22NM32-TUC13	T_T	T_T	A_A	C_C	C_C	A_T	C_G	C_C	G_G	A_G	A_G	T_T	A_A	C_C	C_C	0_0	G_T	T_T	G_G	T_T	A_A	C_T	G_G	A_A	C_T	T_T	C_C	A_T	G_G	G_G	G_G	A_A	A_G	A_G	C_C	G_G	C_C	C_C	G_G	A_A	C_C	G_G	C_C	G_G	T_T	A_T	C_T	C_C	T_T
22NM34-TUC15	T_T	T_T	A_A	C_C	C_C	A_T	C_G	C_C	G_G	A_G	A_G	T_T	A_A	C_C	C_C	A_G	G_T	T_T	G_G	T_T	A_A	C_T	G_G	A_A	C_T	T_T	C_C	A_T	G_G	G_G	G_G	A_A	A_G	A_G	C_C	G_G	C_C	C_C	G_G	A_A	C_C	G_G	C_C	G_G	T_T	A_T	C_T	C_C	T_T
22NM35-TUC16	T_T	T_T	A_A	C_C	C_C	A_T	C_G	C_C	G_G	A_G	A_G	T_T	A_A	C_C	C_C	A_A	G_T	T_T	G_G	T_T	A_A	C_T	G_G	A_A	C_T	T_T	C_C	A_T	G_G	G_G	G_G	A_A	A_G	A_G	C_C	G_G	C_C	C_C	G_G	A_A	C_C	G_G	C_C	G_G	T_T	A_T	T_T	C_C	T_T
22NM36-TUC17	T_T	T_T	A_A	C_C	C_C	A_T	C_G	C_C	G_G	A_G	A_G	T_T	A_A	C_C	C_C	0_0	G_T	T_T	G_G	T_T	A_A	C_T	G_G	A_A	C_T	T_T	C_C	A_T	G_G	G_G	G_G	A_A	A_G	A_G	C_C	G_G	C_C	C_C	G_G	A_A	C_C	G_G	C_C	G_G	T_T	A_T	T_T	C_C	T_T
22NM37-TUC18	T_T	T_T	A_A	C_C	C_C	A_T	C_G	C_C	G_G	A_G	A_G	T_T	A_A	C_C	C_C	A_A	G_T	T_T	G_G	T_T	A_A	C_T	G_G	A_A	C_T	T_T	C_C	A_T	G_G	G_G	G_G	A_A	A_G	A_G	C_C	G_G	C_C	C_C	G_G	A_A	C_C	G_G	C_C	G_G	T_T	A_T	T_T	C_C	T_T
22NM38-TUC19	T_T	T_T	A_A	C_C	C_C	T_T	C_G	C_G	G_G	A_G	G_G	T_T	C_C	C_C	C_T	G_G	T_T	T_T	G_G	C_C	A_A	0_0	A_G	A_A	C_T	T_T	A_C	A_T	G_G	A_G	A_G	G_G	A_G	G_G	C_C	A_G	C_T	C_C	C_G	A_A	C_C	G_G	C_C	G_G	G_T	A_T	C_C	C_C	A_T
22NM39-TUC20	T_T	T_T	A_A	C_C	C_T	A_T	G_G	C_G	G_G	G_G	A_G	T_T	C_C	C_C	C_C	A_A	G_T	T_T	G_G	C_C	A_A	C_T	A_G	A_A	C_T	T_T	A_C	A_A	G_G	G_G	A_G	G_G	A_A	G_G	C_C	A_G	C_T	C_C	G_G	A_A	C_C	A_A	C_C	G_G	G_T	A_A	C_C	C_C	A_T
22NM4 CHICO	C_C	C_T	A_A	C_C	C_T	A_T	G_G	C_C	G_G	G_G	A_G	T_T	C_C	C_C	T_T	A_G	G_T	T_T	C_C	T_T	A_A	T_T	A_G	T_T	T_T	A_T	C_C	A_A	C_G	G_G	A_G	A_G	G_G	G_G	C_C	A_A	T_T	A_C	C_G	C_C	C_T	G_G	C_C	G_G	G_T	A_T	C_C	T_T	T_T
22NM40-TUC21	T_T	T_T	A_T	C_C	C_C	T_T	G_G	C_G	A_G	G_G	G_G	T_T	C_C	C_G	C_C	A_G	T_T	A_T	G_G	C_T	A_T	C_T	A_G	A_A	T_T	T_T	A_C	A_T	C_G	G_G	G_G	G_G	A_A	G_G	C_C	A_G	T_T	A_C	G_G	C_C	C_T	A_G	C_C	G_G	G_T	A_T	C_C	T_T	T_T
22NM42-TUC23	T_T	T_T	A_T	C_C	C_C	T_T	G_G	C_G	A_G	G_G	G_G	T_T	C_C	C_G	C_C	A_G	T_T	A_T	G_G	C_T	A_T	C_T	A_G	A_A	T_T	T_T	A_C	A_T	C_G	G_G	G_G	G_G	A_A	G_G	C_C	A_G	T_T	A_C	G_G	C_C	C_T	A_G	C_C	G_G	G_T	A_T	C_C	T_T	T_T
22NM43-TUC24	T_T	T_T	A_T	C_C	C_C	T_T	G_G	C_G	A_G	G_G	G_G	T_T	C_C	C_G	C_C	A_G	T_T	A_T	G_G	C_T	A_T	C_T	A_G	A_A	T_T	T_T	A_C	A_T	C_G	G_G	G_G	G_G	A_A	G_G	C_C	A_G	T_T	A_C	G_G	C_C	C_T	A_G	C_C	G_G	G_T	A_T	C_C	T_T	T_T
22NM44-TUC25	C_T	T_T	A_A	C_C	C_C	T_T	C_G	C_G	G_G	A_G	G_G	T_T	C_C	C_C	C_C	A_A	T_T	A_T	G_G	C_C	A_A	C_T	A_G	A_A	T_T	T_T	A_C	A_T	G_G	G_G	A_G	G_G	A_G	G_G	C_C	A_G	C_T	C_C	G_G	A_A	C_C	A_G	C_C	G_G	G_T	A_T	C_C	C_C	A_T
22NM45-TUC26	C_T	T_T	A_A	C_C	C_C	T_T	C_G	C_G	G_G	A_G	G_G	T_T	C_C	C_C	C_C	A_A	T_T	A_T	G_G	C_C	A_A	C_T	A_G	A_A	T_T	T_T	A_C	A_T	G_G	G_G	A_G	G_G	A_G	G_G	0_0	A_G	C_T	C_C	G_G	A_A	C_C	A_G	C_C	G_G	G_T	A_T	C_T	C_C	A_T
22NM46-TUC27	T_T	T_T	A_A	C_C	C_T	A_T	G_G	C_G	G_G	G_G	A_G	T_T	C_C	C_C	C_C	A_A	G_T	T_T	G_G	C_C	A_A	C_T	A_G	A_A	C_T	T_T	A_C	A_A	G_G	G_G	A_G	G_G	A_A	G_G	C_C	A_G	C_T	C_C	G_G	A_A	C_C	A_A	C_C	G_G	G_T	A_A	C_C	C_C	A_T
22NM47-TUC28	T_T	T_T	A_A	C_C	C_T	A_T	G_G	C_G	G_G	G_G	A_G	T_T	C_C	C_C	C_C	A_A	G_T	T_T	G_G	C_C	A_A	C_T	A_G	A_A	C_T	T_T	A_C	A_A	G_G	G_G	A_G	G_G	A_A	G_G	C_T	A_G	C_T	C_C	G_G	A_A	C_C	A_A	C_C	G_G	G_T	A_A	C_C	C_C	A_T
22NM48-TUC29	C_C	T_T	A_A	C_C	C_C	T_T	G_G	G_G	A_G	G_G	G_G	T_T	C_C	C_C	C_T	A_G	T_T	T_T	G_G	C_T	A_T	C_T	A_G	A_T	T_T	T_T	A_C	A_A	G_G	A_G	G_G	G_G	A_G	G_G	C_C	A_A	T_T	C_C	C_G	A_C	C_C	G_G	C_C	G_G	G_T	A_T	C_C	T_T	A_T
22NM5 FUPINGDAZAO	C_C	T_T	A_T	C_C	C_T	T_T	G_G	C_G	G_G	G_G	G_G	T_T	C_C	C_G	C_C	A_A	T_T	T_T	G_G	C_T	A_A	T_T	A_A	T_T	T_T	A_T	C_C	A_T	C_G	A_G	A_G	G_G	A_A	G_G	C_T	A_A	T_T	A_C	G_G	C_C	C_C	A_G	C_C	G_G	G_T	A_A	C_C	T_T	T_T
22NM50-TUC31	T_T	T_T	A_A	C_C	C_C	A_T	C_G	C_C	G_G	A_G	A_G	T_T	A_A	C_C	C_C	A_G	G_T	T_T	G_G	T_T	A_A	C_T	G_G	A_A	C_T	T_T	C_C	A_T	G_G	G_G	G_G	A_A	A_G	A_G	C_C	G_G	C_C	C_C	G_G	A_A	C_C	G_G	C_C	G_G	T_T	0_0	C_T	C_C	T_T
22NM51-TUC32	T_T	T_T	A_T	C_C	C_T	A_T	G_G	C_C	G_G	G_G	G_G	T_T	A_A	C_G	C_C	A_A	G_T	T_T	G_G	T_T	A_A	T_T	A_G	A_A	C_T	T_T	C_C	A_A	G_G	G_G	G_G	A_A	G_G	A_G	T_T	A_G	C_C	C_C	G_G	A_A	C_C	A_G	C_C	G_G	T_T	A_T	T_T	C_C	T_T
22NM52-TUC33	T_T	T_T	A_T	C_C	C_T	A_T	G_G	C_C	G_G	G_G	G_G	T_T	A_A	C_G	C_C	A_A	G_T	T_T	G_G	T_T	A_A	T_T	A_G	A_A	C_T	T_T	C_C	A_A	G_G	G_G	G_G	A_A	G_G	A_G	T_T	A_G	C_C	C_C	G_G	A_A	C_C	A_G	C_C	G_G	T_T	A_T	T_T	C_C	T_T
22NM53-TUC34	T_T	T_T	A_T	C_C	C_T	A_T	G_G	C_C	G_G	G_G	G_G	T_T	A_A	C_G	C_C	A_A	G_T	T_T	G_G	T_T	A_A	T_T	A_G	A_A	C_T	T_T	C_C	A_A	G_G	G_G	G_G	A_A	G_G	A_G	T_T	A_G	C_C	C_C	G_G	A_A	C_C	A_G	C_C	G_G	T_T	A_T	T_T	C_C	T_T
22NM54-TUC35	T_T	T_T	A_T	C_C	C_T	A_T	G_G	C_C	G_G	G_G	G_G	T_T	A_A	C_G	C_C	A_A	G_T	T_T	G_G	T_T	A_A	T_T	A_G	A_A	C_T	T_T	C_C	A_A	G_G	G_G	G_G	A_A	G_G	A_G	T_T	A_G	C_C	C_C	G_G	A_A	C_C	A_G	C_C	G_G	T_T	A_T	T_T	C_C	T_T
22NM55-TUC36	T_T	T_T	A_A	C_C	C_T	T_T	C_G	C_C	G_G	G_G	A_A	T_T	A_A	C_C	C_C	A_A	T_T	T_T	G_G	T_T	A_A	T_T	A_G	A_A	T_T	T_T	C_C	A_A	C_G	G_G	G_G	A_G	A_G	A_G	T_T	A_A	C_C	C_C	G_G	C_C	C_C	A_A	C_C	G_G	T_T	A_A	T_T	T_T	T_T
22NM56-TUC37	T_T	C_T	A_A	C_T	C_C	T_T	G_G	C_C	G_G	G_G	G_G	C_T	C_C	C_C	C_T	G_G	T_T	A_A	G_G	C_T	A_A	T_T	A_G	A_A	C_T	T_T	A_C	A_T	C_G	A_G	A_G	G_G	G_G	G_G	0_0	G_G	T_T	C_C	C_G	A_C	C_T	A_G	A_C	G_G	G_T	A_T	C_T	T_T	A_T
22NM57-TUC38	C_T	T_T	A_T	C_C	C_T	T_T	G_G	C_G	A_G	G_G	G_G	T_T	C_C	C_G	C_C	A_G	T_T	A_T	G_G	C_C	A_T	C_T	A_G	A_A	T_T	T_T	A_A	A_T	C_G	G_G	G_G	A_G	A_A	A_G	C_C	A_G	T_T	A_C	G_G	A_C	C_T	A_G	C_C	G_G	G_G	A_T	C_C	T_T	T_T
22NM58-TUC 39	T_T	T_T	A_T	C_C	C_T	T_T	G_G	C_G	A_G	G_G	G_G	T_T	C_C	C_G	C_C	A_G	T_T	A_T	G_G	C_C	A_T	C_T	A_G	A_A	T_T	T_T	A_A	A_T	C_G	G_G	G_G	A_G	A_A	A_G	C_C	A_G	T_T	A_C	G_G	A_C	C_T	A_G	C_C	G_G	G_G	A_T	C_C	T_T	T_T
22NM59 MOUNT LEBANON	C_C	T_T	A_A	C_C	T_T	T_T	G_G	C_C	A_G	G_G	G_G	T_T	A_C	C_C	C_C	A_G	T_T	T_T	G_G	C_C	A_T	T_T	G_G	0_0	T_T	T_T	C_C	A_A	C_G	G_G	G_G	A_G	G_G	A_A	C_C	A_A	C_T	C_C	G_G	A_C	C_C	G_G	C_C	G_G	G_T	T_T	C_C	T_T	T_T
22NM6 LI-2	T_T	C_T	A_A	C_C	C_C	A_T	G_G	C_C	G_G	A_G	A_A	T_T	C_C	C_C	C_T	A_A	G_T	T_T	C_C	T_T	A_A	T_T	G_G	T_T	T_T	A_A	C_C	A_T	G_G	G_G	A_G	A_G	A_G	G_G	C_C	A_A	T_T	C_C	G_G	A_A	C_T	G_G	A_C	A_G	G_T	T_T	C_C	T_T	T_T
22NM7 SUZAO 1-4-24	C_T	C_T	A_A	C_C	C_T	A_A	G_G	C_C	G_G	G_G	A_G	T_T	C_C	C_C	C_T	A_A	G_G	T_T	C_G	T_T	A_A	T_T	G_G	T_T	T_T	A_T	C_C	A_T	G_G	G_G	G_G	A_G	A_G	A_G	C_C	A_A	T_T	C_C	G_G	A_A	C_T	A_G	A_A	G_G	T_T	T_T	C_C	T_T	T_T
22NM8 TEAPOT	C_C	C_T	A_A	C_C	C_T	T_T	G_G	C_C	G_G	G_G	A_G	T_T	C_C	C_C	C_T	G_G	T_T	T_T	C_C	T_T	A_A	T_T	G_G	A_T	C_T	A_T	C_C	A_A	G_G	A_G	G_G	A_G	A_A	G_G	C_C	A_A	C_T	C_C	C_G	A_A	C_T	G_G	C_C	A_G	G_T	T_T	C_C	C_C	T_T
22TX1	C_C	T_T	A_A	C_C	T_T	T_T	G_G	C_C	A_G	G_G	A_G	T_T	A_A	C_C	C_C	G_G	T_T	T_T	G_G	T_T	A_T	T_T	G_G	0_0	T_T	T_T	C_C	A_A	C_G	G_G	G_G	A_A	G_G	A_A	C_C	A_A	0_0	C_C	G_G	A_C	C_C	A_G	C_C	G_G	T_T	T_T	C_T	T_T	T_T
22TX10	C_T	T_T	A_T	C_T	C_T	T_T	G_G	C_G	G_G	G_G	A_G	T_T	A_A	C_G	C_C	G_G	T_T	A_A	C_G	T_T	A_A	C_T	G_G	A_A	C_T	T_T	A_A	A_T	C_G	G_G	A_G	A_G	G_G	A_G	C_C	A_G	T_T	C_C	C_G	A_C	C_T	A_G	A_A	G_G	G_G	T_T	T_T	T_T	A_T
22TX11	T_T	T_T	A_A	C_C	T_T	T_T	G_G	C_C	A_G	G_G	G_G	T_T	A_A	C_C	C_C	A_A	T_T	T_T	G_G	C_C	A_T	T_T	G_G	A_A	C_T	T_T	C_C	A_T	C_G	G_G	A_G	A_G	A_G	A_A	C_C	G_G	C_C	C_C	G_G	A_C	C_T	G_G	C_C	A_G	G_T	T_T	T_T	C_T	T_T
22TX12	T_T	T_T	A_A	C_C	T_T	T_T	G_G	C_G	G_G	G_G	G_G	T_T	A_C	C_C	C_C	A_A	T_T	A_T	G_G	C_C	A_A	T_T	G_G	A_A	C_T	T_T	C_C	A_T	C_G	G_G	G_G	A_G	G_G	A_A	C_C	A_G	T_T	C_C	G_G	A_C	C_C	G_G	C_C	G_G	G_T	T_T	C_C	T_T	T_T
22TX13	C_T	T_T	A_T	C_T	C_T	T_T	G_G	C_G	G_G	G_G	A_G	T_T	A_A	C_G	C_C	G_G	T_T	A_A	C_G	T_T	A_A	C_T	G_G	A_A	C_T	T_T	A_A	A_T	C_G	G_G	A_G	A_A	G_G	A_G	C_C	A_G	T_T	C_C	C_G	A_C	C_T	A_G	A_A	G_G	G_G	T_T	T_T	T_T	A_T
22TX14	C_T	T_T	A_T	C_T	C_T	T_T	G_G	C_G	G_G	G_G	A_G	T_T	A_A	C_G	C_C	G_G	T_T	A_A	C_G	T_T	A_A	C_T	G_G	A_A	C_T	T_T	A_A	A_T	C_G	G_G	A_G	A_A	G_G	A_G	C_C	A_G	T_T	C_C	C_G	A_C	C_T	A_G	A_A	G_G	G_G	T_T	T_T	T_T	A_T
22TX15	T_T	T_T	A_A	C_C	T_T	T_T	G_G	C_C	A_G	G_G	G_G	T_T	A_A	C_C	C_C	A_A	T_T	T_T	G_G	C_C	A_T	T_T	G_G	A_A	C_T	T_T	C_C	A_T	C_G	G_G	A_G	A_G	A_G	A_A	C_C	G_G	C_C	C_C	G_G	A_C	C_T	G_G	C_C	A_G	G_T	T_T	T_T	C_T	T_T
22TX16	C_T	T_T	A_T	C_T	C_T	T_T	G_G	C_G	G_G	G_G	A_G	T_T	A_A	C_G	C_C	G_G	T_T	A_A	C_G	T_T	A_A	C_T	G_G	A_A	C_T	T_T	A_A	A_T	C_G	G_G	A_G	A_A	G_G	A_G	C_C	A_G	T_T	C_C	C_G	A_C	C_T	A_G	A_A	G_G	G_G	T_T	T_T	T_T	A_T
22TX17	T_T	T_T	A_A	C_C	T_T	T_T	G_G	C_G	G_G	G_G	G_G	T_T	A_C	C_C	C_C	A_A	T_T	A_T	G_G	C_C	A_A	T_T	G_G	A_A	C_T	T_T	C_C	A_T	C_G	G_G	G_G	A_G	G_G	A_A	C_C	A_G	T_T	C_C	G_G	A_C	C_C	G_G	C_C	G_G	0_0	T_T	C_C	T_T	T_T
22TX18	C_T	T_T	A_T	C_T	C_T	T_T	G_G	C_G	G_G	G_G	A_G	T_T	A_A	C_G	C_C	G_G	T_T	A_A	C_G	T_T	A_A	C_T	G_G	A_A	C_T	T_T	A_A	A_T	C_G	G_G	A_G	A_A	G_G	A_G	C_C	A_G	T_T	C_C	C_G	A_C	C_T	A_G	A_A	G_G	G_G	T_T	T_T	T_T	A_T
22TX19	C_T	T_T	A_A	C_C	T_T	T_T	G_G	C_C	A_G	G_G	A_G	T_T	A_A	C_C	C_C	A_G	T_T	T_T	G_G	T_T	A_T	T_T	G_G	0_0	T_T	T_T	C_C	A_A	C_G	G_G	G_G	A_A	G_G	A_A	C_C	A_A	C_T	C_C	G_G	A_C	C_C	A_G	C_C	G_G	G_T	T_T	C_T	T_T	T_T
22TX2	C_T	T_T	A_T	C_T	C_T	T_T	G_G	C_G	G_G	G_G	A_G	T_T	A_A	C_G	C_C	G_G	T_T	A_A	C_G	T_T	A_A	C_T	G_G	A_A	C_T	T_T	A_A	A_T	C_G	G_G	A_G	A_A	G_G	A_G	C_C	A_G	T_T	C_C	C_G	A_C	C_T	A_G	A_A	G_G	G_G	T_T	T_T	T_T	A_T
22TX20	T_T	T_T	A_A	C_C	T_T	T_T	G_G	C_G	G_G	G_G	G_G	T_T	A_C	C_C	C_C	A_A	T_T	A_T	G_G	C_C	A_A	T_T	G_G	A_A	C_T	T_T	C_C	A_T	C_G	G_G	G_G	A_G	G_G	A_A	C_C	A_G	T_T	C_C	G_G	A_C	C_C	G_G	C_C	G_G	G_T	T_T	C_C	T_T	T_T
22TX21	C_T	T_T	A_T	C_T	C_T	T_T	G_G	C_G	G_G	G_G	A_G	T_T	A_A	C_G	C_C	G_G	T_T	A_A	C_G	T_T	A_A	C_T	G_G	A_A	C_T	T_T	A_A	A_T	C_G	G_G	A_G	A_A	G_G	A_G	C_C	A_G	T_T	C_C	C_G	A_C	C_T	A_G	A_A	G_G	G_G	T_T	T_T	T_T	A_T
22TX22	T_T	T_T	A_A	C_C	T_T	T_T	G_G	C_C	A_G	G_G	G_G	T_T	A_A	C_C	C_C	A_A	T_T	T_T	G_G	C_C	A_T	T_T	G_G	A_A	C_T	T_T	C_C	A_T	C_G	G_G	A_G	A_G	A_G	A_A	C_C	G_G	C_C	C_C	G_G	A_C	C_T	G_G	C_C	A_G	G_T	T_T	T_T	C_T	T_T
22TX23	T_T	T_T	A_A	C_C	T_T	T_T	G_G	C_G	G_G	G_G	G_G	T_T	A_C	C_C	C_C	A_A	T_T	A_T	G_G	C_C	A_A	T_T	G_G	A_A	C_T	T_T	C_C	A_T	C_G	G_G	G_G	A_G	G_G	A_A	C_C	A_G	T_T	C_C	G_G	A_C	C_C	G_G	C_C	G_G	G_T	T_T	C_C	T_T	T_T
22TX24	T_T	T_T	A_A	C_C	T_T	T_T	G_G	C_G	A_G	A_G	G_G	T_T	A_C	C_C	C_C	A_A	T_T	T_T	G_G	C_C	A_T	C_T	G_G	A_A	C_T	T_T	C_C	A_T	G_G	G_G	A_G	A_G	G_G	A_A	C_C	G_G	T_T	C_C	G_G	A_A	C_C	G_G	C_C	G_G	T_T	T_T	C_C	T_T	T_T
22TX25	T_T	T_T	A_A	C_C	T_T	T_T	G_G	C_G	G_G	G_G	G_G	T_T	A_C	C_C	C_C	A_A	T_T	A_T	G_G	C_C	A_A	T_T	G_G	A_A	C_T	T_T	C_C	A_T	C_G	G_G	G_G	A_G	G_G	A_A	C_C	A_G	T_T	C_C	G_G	A_C	C_C	G_G	C_C	G_G	T_T	T_T	C_C	T_T	T_T
22TX26	C_T	T_T	A_A	C_C	T_T	T_T	G_G	C_C	A_G	G_G	A_G	T_T	A_A	C_C	C_C	0_0	T_T	T_T	G_G	T_T	A_T	T_T	G_G	0_0	T_T	T_T	C_C	A_A	C_G	G_G	G_G	A_A	G_G	A_A	C_T	A_A	C_T	C_C	G_G	A_C	C_C	A_G	C_C	G_G	G_T	T_T	C_T	T_T	T_T
22TX27	C_T	T_T	A_A	C_C	T_T	T_T	G_G	C_C	A_G	G_G	A_G	T_T	A_A	C_C	C_C	A_G	T_T	T_T	G_G	T_T	A_T	T_T	G_G	0_0	T_T	T_T	C_C	A_A	C_G	G_G	G_G	A_A	G_G	A_A	0_0	A_A	0_0	C_C	G_G	A_C	C_C	A_G	C_C	G_G	G_T	T_T	C_T	T_T	T_T
22TX28	0_0	T_T	A_A	C_C	T_T	T_T	G_G	C_C	A_G	G_G	A_G	T_T	A_A	C_C	C_C	0_0	T_T	T_T	G_G	T_T	A_T	T_T	G_G	0_0	T_T	T_T	C_C	A_A	C_G	G_G	G_G	A_A	G_G	A_A	C_T	A_A	C_T	C_C	G_G	A_C	C_C	A_G	C_C	G_G	G_T	T_T	C_T	T_T	T_T
22TX29	T_T	T_T	A_A	C_C	T_T	T_T	G_G	C_C	G_G	G_G	G_G	T_T	A_A	C_C	C_C	G_G	T_T	T_T	G_G	T_T	A_A	T_T	G_G	A_A	T_T	T_T	C_C	A_A	G_G	G_G	G_G	A_A	G_G	A_A	C_C	A_G	0_0	C_C	0_0	A_A	C_C	G_G	C_C	G_G	G_T	T_T	C_T	T_T	T_T
22TX3	C_T	T_T	A_T	C_T	C_T	T_T	G_G	C_G	G_G	G_G	A_G	T_T	A_A	C_G	C_C	G_G	T_T	A_A	C_G	T_T	A_A	C_T	G_G	A_A	C_T	T_T	A_A	A_T	C_G	G_G	A_G	A_A	G_G	A_G	C_C	A_G	T_T	C_C	C_G	A_C	C_T	A_G	A_A	G_G	G_G	T_T	T_T	T_T	A_T
22TX30	T_T	T_T	A_A	C_C	T_T	T_T	G_G	C_C	A_G	G_G	G_G	T_T	A_A	C_C	C_C	A_A	T_T	T_T	G_G	C_C	A_T	T_T	G_G	A_A	C_T	T_T	C_C	A_T	C_G	G_G	A_G	A_G	A_G	A_A	C_C	G_G	C_C	C_C	G_G	A_C	C_T	G_G	C_C	A_G	G_T	T_T	T_T	C_T	T_T
22TX31	T_T	T_T	A_A	C_C	T_T	T_T	G_G	C_G	G_G	G_G	G_G	T_T	A_C	C_C	C_C	A_A	T_T	A_T	G_G	C_C	A_A	T_T	G_G	A_A	C_T	T_T	C_C	A_T	C_G	G_G	G_G	A_G	G_G	A_A	C_C	A_G	T_T	C_C	G_G	A_C	C_C	G_G	C_C	G_G	G_T	T_T	C_C	T_T	T_T
22TX32	C_T	T_T	A_T	C_T	C_T	T_T	G_G	C_G	G_G	G_G	A_G	T_T	A_A	C_G	C_C	G_G	T_T	A_A	C_G	T_T	A_A	C_T	G_G	A_A	C_T	T_T	A_A	A_T	C_G	G_G	A_G	A_G	G_G	A_G	C_C	A_G	T_T	C_C	C_G	A_C	C_T	A_G	A_A	G_G	G_G	T_T	C_T	T_T	A_T
22TX33	T_T	T_T	A_A	C_C	T_T	T_T	G_G	C_C	A_G	G_G	G_G	T_T	A_A	C_C	C_C	G_G	T_T	T_T	G_G	T_T	A_T	T_T	G_G	A_A	C_T	T_T	C_C	A_A	G_G	G_G	A_G	A_A	G_G	A_A	C_C	G_G	C_C	C_C	G_G	A_A	C_C	G_G	C_C	G_G	T_T	T_T	T_T	C_T	T_T
22TX34	T_T	T_T	A_A	C_C	T_T	T_T	G_G	C_C	A_G	G_G	G_G	T_T	A_A	C_C	C_C	G_G	T_T	T_T	G_G	T_T	A_T	T_T	G_G	A_A	C_T	T_T	C_C	A_A	G_G	G_G	A_G	A_A	G_G	A_A	C_C	G_G	C_C	C_C	G_G	A_A	C_C	G_G	C_C	G_G	G_T	T_T	T_T	C_T	T_T
22TX35	T_T	T_T	A_A	C_C	T_T	T_T	G_G	C_G	A_A	G_G	G_G	T_T	A_C	C_C	C_C	A_A	T_T	T_T	G_G	C_C	T_T	T_T	G_G	A_A	C_T	T_T	C_C	A_T	G_G	G_G	A_G	A_G	G_G	A_A	C_C	A_G	C_C	C_C	G_G	A_A	C_T	G_G	C_C	G_G	G_T	T_T	C_C	C_T	T_T
22TX36	T_T	T_T	A_A	C_C	T_T	T_T	G_G	C_C	A_A	G_G	G_G	T_T	A_A	C_C	C_C	A_A	T_T	T_T	G_G	C_C	T_T	T_T	G_G	A_A	C_C	T_T	C_C	A_T	C_G	G_G	G_G	A_G	A_G	A_A	C_C	A_G	C_T	C_C	G_G	A_C	C_T	G_G	C_C	A_G	G_T	T_T	T_T	T_T	T_T
22TX37	C_T	T_T	A_A	C_C	C_T	T_T	G_G	C_C	A_G	G_G	G_G	T_T	A_A	C_C	C_C	A_G	T_T	A_T	G_G	T_T	A_T	C_T	G_G	A_A	T_T	T_T	A_A	T_T	C_G	G_G	G_G	A_A	A_G	A_G	C_C	A_G	0_0	C_C	G_G	A_C	C_C	A_G	A_C	A_G	G_G	T_T	C_T	C_T	A_T
22TX38	T_T	T_T	A_A	C_C	T_T	T_T	G_G	C_C	A_G	G_G	G_G	T_T	A_A	C_C	C_C	A_A	T_T	T_T	G_G	C_C	A_T	T_T	G_G	A_A	C_T	T_T	C_C	A_T	C_G	G_G	A_G	A_G	A_G	A_A	C_C	G_G	C_C	C_C	G_G	A_C	C_T	G_G	C_C	A_G	G_T	T_T	T_T	C_T	T_T
22TX39	T_T	T_T	A_A	C_C	T_T	T_T	G_G	C_C	G_G	G_G	G_G	T_T	A_A	C_C	C_C	A_A	T_T	T_T	G_G	C_C	A_A	T_T	G_G	A_A	C_T	T_T	C_C	A_T	C_G	G_G	A_A	A_G	A_G	A_A	C_C	G_G	T_T	C_C	G_G	C_C	C_C	G_G	C_C	G_G	T_T	T_T	C_T	T_T	T_T
22TX4	T_T	T_T	A_A	C_C	T_T	T_T	G_G	C_C	G_G	G_G	G_G	T_T	A_A	C_C	C_C	G_G	T_T	T_T	G_G	T_T	A_A	T_T	G_G	A_A	T_T	T_T	C_C	A_A	G_G	G_G	G_G	A_A	G_G	A_A	C_T	A_G	C_T	C_C	G_G	A_A	C_C	G_G	C_C	G_G	G_T	T_T	C_T	T_T	T_T
22TX40	T_T	T_T	A_A	C_C	T_T	T_T	G_G	C_C	A_G	G_G	G_G	T_T	A_A	C_C	C_C	A_A	T_T	T_T	G_G	C_C	A_T	T_T	G_G	A_A	C_T	T_T	C_C	A_T	C_G	G_G	A_G	A_G	A_G	A_A	C_C	G_G	C_C	C_C	G_G	A_C	C_T	G_G	C_C	A_G	T_T	T_T	T_T	C_T	T_T
22TX41	T_T	T_T	A_A	C_T	C_C	T_T	G_G	C_C	G_G	G_G	G_G	C_T	A_C	C_C	C_T	G_G	T_T	A_A	G_G	C_T	A_A	T_T	A_G	A_A	C_T	T_T	A_C	A_T	C_G	A_G	A_G	G_G	G_G	G_G	C_C	G_G	T_T	C_C	C_G	A_C	C_T	A_G	A_C	G_G	G_T	A_T	C_C	T_T	A_T
22TX42	C_T	T_T	A_T	C_T	C_T	T_T	G_G	C_G	G_G	G_G	A_G	T_T	A_A	C_G	C_C	G_G	T_T	A_A	C_G	T_T	A_A	C_T	G_G	A_A	C_T	T_T	A_A	A_T	C_G	G_G	A_G	A_A	G_G	A_G	0_0	A_G	T_T	C_C	C_G	A_C	C_T	A_G	A_A	G_G	G_G	T_T	T_T	T_T	A_T
22TX44	C_T	T_T	A_T	C_T	C_T	T_T	G_G	C_G	G_G	G_G	A_G	T_T	A_A	C_G	C_C	G_G	T_T	A_A	C_G	T_T	A_A	C_T	G_G	A_A	C_T	T_T	A_A	A_T	C_G	G_G	A_G	A_A	G_G	A_G	C_C	A_G	T_T	C_C	C_G	A_C	C_T	A_G	A_A	G_G	G_G	T_T	T_T	T_T	A_T
22TX45	T_T	T_T	A_A	C_C	T_T	T_T	G_G	C_C	A_G	G_G	G_G	T_T	A_A	C_C	C_C	A_A	T_T	T_T	G_G	C_C	A_T	T_T	G_G	A_A	C_T	T_T	C_C	A_T	C_G	G_G	A_G	A_G	A_G	A_A	C_C	G_G	C_C	C_C	G_G	A_C	C_T	G_G	C_C	G_G	G_G	T_T	C_T	C_T	T_T
22TX46	T_T	T_T	A_A	C_C	T_T	T_T	G_G	C_C	A_G	G_G	G_G	T_T	A_A	C_C	C_C	A_A	T_T	T_T	G_G	C_C	A_T	T_T	G_G	A_A	C_T	T_T	C_C	A_T	C_G	G_G	A_G	A_G	A_G	A_A	C_C	G_G	C_C	C_C	G_G	A_C	C_T	G_G	C_C	A_G	0_0	T_T	T_T	C_T	T_T
22TX48	T_T	T_T	A_T	C_C	T_T	T_T	G_G	C_G	A_G	G_G	G_G	T_T	A_C	C_G	C_C	A_G	T_T	A_T	G_G	C_C	A_T	T_T	A_G	A_A	C_T	T_T	C_C	A_T	C_G	G_G	G_G	A_G	G_G	A_G	C_C	G_G	T_T	C_C	C_G	A_C	C_T	A_G	C_C	G_G	G_G	A_T	C_C	T_T	T_T
22TX49	C_T	T_T	A_A	C_C	T_T	T_T	G_G	C_C	G_G	G_G	A_G	T_T	A_A	C_C	C_C	A_G	T_T	T_T	G_G	T_T	A_A	T_T	A_G	0_0	T_T	T_T	C_C	A_A	G_G	G_G	G_G	A_A	G_G	A_A	C_C	A_A	C_T	C_C	G_G	A_A	C_C	A_A	C_C	G_G	T_T	A_T	C_T	T_T	T_T
22TX5	T_T	T_T	A_A	C_C	T_T	T_T	G_G	C_C	A_G	G_G	G_G	T_T	A_A	C_C	C_C	A_A	T_T	T_T	G_G	C_C	A_T	T_T	G_G	A_A	C_T	T_T	C_C	A_T	C_G	G_G	A_G	A_G	A_G	A_A	C_C	G_G	C_C	C_C	G_G	A_C	C_T	G_G	C_C	0_0	G_T	T_T	T_T	C_T	T_T
22TX50	T_T	T_T	A_A	C_C	T_T	T_T	G_G	C_C	A_G	G_G	G_G	T_T	A_A	C_C	C_C	A_A	T_T	T_T	G_G	C_C	A_T	T_T	G_G	A_A	C_T	T_T	C_C	A_T	C_G	G_G	A_G	A_G	A_G	A_A	C_C	G_G	C_C	C_C	G_G	A_C	C_T	G_G	C_C	A_G	G_T	T_T	T_T	C_T	T_T
22TX51	T_T	T_T	A_A	C_C	T_T	T_T	G_G	C_C	A_G	G_G	G_G	T_T	A_A	C_C	C_C	A_A	T_T	T_T	G_G	C_C	A_T	T_T	G_G	A_A	C_T	T_T	C_C	A_T	C_G	G_G	A_G	A_G	A_G	A_A	C_C	G_G	C_C	C_C	G_G	A_C	C_T	G_G	C_C	A_G	G_T	T_T	T_T	C_T	T_T
22TX52	T_T	T_T	A_A	C_C	T_T	T_T	G_G	C_G	A_A	G_G	G_G	T_T	A_C	C_C	C_C	A_A	T_T	T_T	G_G	C_C	T_T	T_T	G_G	A_A	C_T	T_T	C_C	A_T	G_G	G_G	A_G	A_G	G_G	A_A	C_C	A_G	C_C	C_C	G_G	A_A	C_T	G_G	C_C	G_G	G_T	T_T	C_C	C_T	T_T
22TX53	T_T	T_T	A_A	C_C	T_T	T_T	G_G	C_G	G_G	G_G	G_G	T_T	A_C	C_C	C_C	A_A	T_T	A_T	G_G	C_C	A_A	T_T	G_G	A_A	C_T	T_T	C_C	A_T	C_G	G_G	G_G	A_G	G_G	A_A	C_C	A_G	T_T	C_C	G_G	A_C	C_C	G_G	C_C	G_G	G_T	T_T	C_C	T_T	T_T
22TX54	T_T	T_T	A_A	C_C	T_T	T_T	G_G	C_C	A_G	G_G	G_G	T_T	A_A	C_C	C_C	A_A	T_T	T_T	G_G	C_C	A_T	T_T	G_G	A_A	C_T	T_T	C_C	A_T	C_G	G_G	A_G	A_G	A_G	A_A	C_C	G_G	C_C	C_C	G_G	A_C	C_T	G_G	C_C	A_G	G_T	T_T	T_T	C_T	T_T
22TX55	T_T	T_T	A_A	C_C	T_T	T_T	G_G	C_C	G_G	G_G	G_G	T_T	A_A	C_C	C_C	A_A	T_T	T_T	G_G	T_T	A_T	T_T	G_G	A_A	C_T	T_T	C_C	A_T	C_G	G_G	A_G	A_G	A_G	A_A	C_C	G_G	C_C	C_C	G_G	A_C	C_T	G_G	C_C	G_G	T_T	T_T	C_T	C_T	T_T
22TX56	T_T	T_T	A_A	C_C	T_T	T_T	G_G	C_C	A_A	G_G	G_G	T_T	A_A	C_C	C_C	A_A	T_T	T_T	G_G	C_C	T_T	T_T	G_G	A_A	C_C	T_T	C_C	A_A	C_G	G_G	A_G	A_G	A_G	A_A	C_C	A_G	C_C	C_C	G_G	A_C	C_T	G_G	C_C	A_G	T_T	T_T	C_T	C_T	T_T
22TX57	C_T	0_0	A_T	C_T	C_T	T_T	G_G	C_G	G_G	G_G	A_G	T_T	A_A	C_G	C_C	G_G	T_T	A_A	C_G	T_T	A_A	C_T	G_G	A_A	C_T	T_T	A_A	A_T	C_G	G_G	A_G	A_G	G_G	A_G	C_C	A_G	T_T	C_C	C_G	A_C	C_T	A_G	A_A	G_G	G_G	T_T	C_T	T_T	A_T
22TX58	T_T	T_T	A_A	C_C	T_T	T_T	G_G	C_C	A_G	G_G	G_G	T_T	A_A	C_C	C_C	A_A	T_T	T_T	G_G	C_C	A_T	T_T	G_G	A_A	C_T	T_T	C_C	A_T	C_G	G_G	A_G	A_G	A_G	A_A	C_C	G_G	C_C	C_C	G_G	A_C	C_T	G_G	C_C	A_G	G_T	T_T	T_T	C_T	T_T
22TX59	C_T	T_T	A_T	C_T	C_T	T_T	G_G	C_G	G_G	G_G	A_G	T_T	A_A	C_G	C_C	G_G	T_T	A_A	C_G	T_T	A_A	C_T	G_G	A_A	C_T	T_T	A_A	A_T	C_G	G_G	A_G	A_G	G_G	A_G	C_C	A_G	T_T	C_C	C_G	A_C	C_T	A_G	A_A	G_G	G_G	T_T	T_T	T_T	A_T
22TX6	C_T	T_T	A_T	C_T	C_T	T_T	G_G	C_G	G_G	G_G	A_G	T_T	A_A	C_G	C_C	G_G	T_T	A_A	C_G	T_T	A_A	C_T	G_G	A_A	C_T	T_T	A_A	A_T	C_G	G_G	A_G	A_A	G_G	A_G	C_C	A_G	T_T	C_C	C_G	A_C	C_T	A_G	A_A	G_G	G_G	T_T	0_0	T_T	A_T
22TX60	C_T	T_T	A_T	C_T	C_T	T_T	G_G	C_G	G_G	G_G	A_G	T_T	A_A	C_G	C_C	G_G	T_T	A_A	C_G	T_T	A_A	C_T	G_G	A_A	C_T	T_T	A_A	A_T	C_G	G_G	A_G	A_A	G_G	A_G	C_C	A_G	T_T	C_C	C_G	A_C	C_T	A_G	A_A	G_G	G_G	T_T	T_T	T_T	A_T
22TX61	C_T	T_T	A_T	C_T	C_T	T_T	G_G	C_G	G_G	G_G	A_G	T_T	A_A	C_G	C_C	G_G	T_T	A_A	C_G	T_T	A_A	C_T	G_G	A_A	C_T	T_T	A_A	A_T	C_G	G_G	A_G	A_A	G_G	A_G	C_C	A_G	T_T	C_C	C_G	A_C	C_T	A_G	A_A	G_G	G_G	T_T	T_T	T_T	A_T
22TX64	C_T	T_T	A_T	C_T	C_C	T_T	G_G	C_G	G_G	G_G	A_G	T_T	A_A	C_C	C_C	G_G	T_T	A_A	C_G	T_T	A_A	C_T	G_G	A_A	C_T	T_T	A_C	A_T	C_G	G_G	A_G	A_G	G_G	G_G	C_C	A_G	T_T	C_C	C_G	A_C	C_T	A_G	A_A	G_G	G_T	T_T	C_T	T_T	A_T
22TX65	C_T	T_T	A_T	C_T	C_C	T_T	G_G	C_G	G_G	G_G	A_G	C_T	A_A	C_G	C_C	G_G	T_T	A_A	C_G	T_T	A_A	C_T	G_G	A_A	C_T	T_T	A_C	A_T	C_G	G_G	A_G	A_G	G_G	G_G	C_C	A_G	T_T	C_C	C_G	A_C	C_T	A_G	A_A	G_G	G_T	T_T	T_T	T_T	A_T
22TX66	T_T	T_T	A_A	C_C	C_T	T_T	G_G	C_G	G_G	G_G	G_G	C_T	A_C	C_C	C_C	A_A	T_T	A_T	G_G	C_T	A_A	T_T	G_G	A_A	C_T	T_T	C_C	A_T	C_G	G_G	G_G	A_G	G_G	A_G	C_C	A_G	T_T	C_C	G_G	A_C	C_C	G_G	C_C	G_G	T_T	T_T	C_C	T_T	T_T
22TX67	T_T	T_T	A_A	C_C	C_T	T_T	G_G	C_G	G_G	G_G	G_G	C_T	A_C	C_C	C_C	A_A	T_T	A_T	G_G	C_T	A_A	T_T	G_G	A_A	C_T	T_T	C_C	A_T	C_G	G_G	G_G	A_G	G_G	A_G	C_C	A_G	T_T	C_C	G_G	A_C	C_C	G_G	C_C	G_G	T_T	T_T	C_C	T_T	T_T
22TX68	T_T	T_T	A_A	C_C	C_T	T_T	G_G	C_G	G_G	G_G	G_G	C_T	A_C	C_C	C_C	A_A	T_T	A_T	G_G	C_T	A_A	T_T	G_G	A_A	C_T	T_T	C_C	A_T	C_G	G_G	G_G	A_G	G_G	A_G	C_C	A_G	T_T	C_C	G_G	A_C	C_C	G_G	C_C	G_G	T_T	T_T	C_C	T_T	T_T
22TX69	T_T	T_T	A_A	C_C	C_T	T_T	G_G	G_G	G_G	G_G	G_G	C_T	A_C	C_C	C_C	A_A	T_T	A_T	G_G	C_T	A_A	T_T	G_G	A_A	C_T	T_T	C_C	A_T	C_G	G_G	G_G	A_G	G_G	A_G	0_0	A_G	T_T	C_C	G_G	A_C	C_C	G_G	C_C	G_G	T_T	T_T	C_C	T_T	T_T
22TX7	C_T	T_T	A_T	C_T	C_T	T_T	G_G	C_G	G_G	G_G	A_G	T_T	A_A	C_G	C_C	G_G	T_T	A_A	C_G	T_T	A_A	C_T	G_G	A_A	C_T	T_T	A_A	A_T	C_G	G_G	A_G	A_G	G_G	A_G	C_C	A_G	T_T	C_C	C_G	A_C	C_T	A_G	A_A	G_G	G_G	T_T	C_T	T_T	A_T
22TX70	C_C	T_T	A_A	C_C	C_T	T_T	G_G	C_C	G_G	G_G	A_G	T_T	A_A	C_C	C_C	A_A	T_T	T_T	G_G	T_T	A_A	T_T	A_G	A_A	T_T	T_T	C_C	A_A	G_G	G_G	G_G	A_G	G_G	A_G	C_C	A_A	C_T	C_C	G_G	A_A	C_C	A_A	C_C	G_G	T_T	0_0	C_T	T_T	T_T
22TX72	C_T	T_T	A_T	C_T	C_C	T_T	G_G	C_G	G_G	G_G	A_G	C_T	A_A	C_G	C_C	G_G	T_T	A_A	C_G	T_T	A_A	C_T	G_G	A_A	C_T	T_T	A_C	A_T	C_G	G_G	A_G	A_G	G_G	G_G	C_C	A_G	T_T	C_C	C_G	A_C	C_T	A_G	A_A	G_G	G_T	T_T	C_T	T_T	A_T
22TX73	C_T	C_T	A_T	C_C	C_C	T_T	G_G	C_G	0_0	G_G	A_G	T_T	A_A	C_G	C_C	G_G	T_T	A_A	C_G	T_T	A_A	C_T	G_G	A_A	C_T	T_T	A_C	A_T	C_G	G_G	A_G	A_A	G_G	G_G	C_C	A_G	0_0	C_C	C_G	A_C	0_0	0_0	A_A	G_G	G_T	T_T	C_T	T_T	A_T
22TX74	T_T	T_T	A_A	C_C	C_C	T_T	G_G	C_C	G_G	G_G	G_G	C_T	A_A	C_C	C_C	G_G	T_T	A_T	G_G	T_T	A_A	T_T	G_G	A_A	C_C	T_T	A_C	A_T	G_G	G_G	G_G	A_G	A_G	A_G	C_C	G_G	C_T	C_C	G_G	A_A	C_T	A_G	C_C	A_G	T_T	T_T	T_T	C_T	A_T
22TX75	C_C	T_T	A_A	C_C	C_T	T_T	G_G	C_C	G_G	G_G	A_G	T_T	A_A	C_C	C_C	A_A	T_T	T_T	G_G	T_T	A_T	T_T	G_G	0_0	T_T	T_T	C_C	A_A	C_G	G_G	G_G	A_A	G_G	A_G	C_C	A_A	C_T	C_C	G_G	A_C	C_C	A_G	C_C	G_G	T_T	T_T	C_T	T_T	T_T
22TX76	C_T	T_T	A_T	C_T	C_C	T_T	G_G	C_G	G_G	G_G	A_G	C_T	A_A	C_G	C_C	G_G	T_T	A_A	C_G	T_T	A_A	C_T	G_G	A_A	C_T	T_T	A_C	A_T	C_G	G_G	A_G	0_0	G_G	G_G	C_C	A_G	T_T	C_C	C_G	A_C	C_T	A_G	A_A	G_G	G_T	T_T	T_T	T_T	A_T
22TX77	T_T	T_T	A_A	C_C	C_T	T_T	G_G	C_C	G_G	G_G	G_G	C_T	A_A	C_C	C_C	A_A	T_T	T_T	G_G	C_T	A_T	T_T	G_G	A_A	C_T	T_T	C_C	A_T	C_G	G_G	A_G	A_G	A_G	A_G	C_C	G_G	C_C	C_C	G_G	A_C	C_T	G_G	C_C	A_A	T_T	T_T	T_T	C_T	T_T
22TX78	T_T	T_T	A_A	C_C	C_T	T_T	G_G	C_C	G_G	G_G	G_G	C_T	A_A	C_C	C_C	A_A	T_T	T_T	G_G	C_T	A_T	T_T	G_G	A_A	C_T	T_T	C_C	A_T	C_G	G_G	A_G	A_G	A_G	A_G	C_C	G_G	C_C	C_C	G_G	A_C	C_T	G_G	C_C	A_A	T_T	T_T	T_T	C_T	T_T
22TX8	C_T	C_T	A_T	C_T	C_T	T_T	G_G	C_G	G_G	G_G	A_G	T_T	A_A	C_G	C_C	G_G	T_T	A_A	C_G	T_T	A_A	C_T	G_G	A_A	C_T	T_T	A_A	A_T	C_G	G_G	A_G	A_A	G_G	A_G	C_C	A_G	T_T	C_C	C_G	A_C	C_T	A_G	A_A	G_G	G_T	T_T	C_T	T_T	A_T
22TX80	T_T	T_T	A_A	C_C	C_T	T_T	G_G	C_C	G_G	G_G	G_G	C_T	A_A	C_C	C_C	A_A	T_T	T_T	G_G	C_T	A_T	T_T	G_G	A_A	C_T	T_T	C_C	A_T	C_G	G_G	A_G	A_G	A_G	A_G	C_C	G_G	C_C	C_C	G_G	A_C	C_T	G_G	C_C	A_G	T_T	T_T	T_T	C_T	T_T
22TX9	C_T	T_T	A_T	C_T	C_T	T_T	G_G	C_G	G_G	G_G	A_G	T_T	A_A	C_G	C_C	G_G	T_T	A_A	C_G	T_T	A_A	C_T	G_G	A_A	C_T	T_T	A_A	A_T	C_G	G_G	A_G	A_A	G_G	A_G	C_C	A_G	T_T	C_C	C_G	A_C	C_T	A_G	A_A	G_G	G_G	T_T	T_T	T_T	A_T
Repeated Genotyping of 22KY 1 and 22TX41 using independent DNA extraction
22KY1 XueZhao	C_C	T_T	A_A	C_C	C_T	T_T	G_G	C_C	G_G	G_G	A_G	T_T	A_C	C_C	C_C	A_A	T_T	T_T	C_G	T_T	A_A	T_T	A_G	A_A	T_T	T_T	C_C	A_A	G_G	G_G	G_G	A_A	G_G	A_G	C_C	A_A	T_T	C_C	G_G	A_A	C_T	A_G	C_C	G_G	T_T	A_T	C_C	T_T	T_T
22KY1 XueZhao	C_C	T_T	A_A	C_C	C_T	T_T	G_G	C_C	G_G	G_G	A_G	T_T	A_C	C_C	C_C	A_A	T_T	T_T	C_G	T_T	A_A	T_T	A_G	A_A	T_T	T_T	C_C	A_A	G_G	G_G	G_G	A_A	G_G	A_G	C_C	A_A	T_T	C_C	G_G	A_A	C_T	A_G	C_C	G_G	T_T	A_T	C_C	T_T	T_T
22KY1 XueZhao	C_C	T_T	A_A	C_C	C_T	T_T	G_G	C_C	G_G	G_G	A_G	T_T	A_C	C_C	C_C	A_A	T_T	T_T	C_G	T_T	A_A	T_T	A_G	A_A	T_T	T_T	C_C	A_A	G_G	G_G	G_G	A_A	G_G	A_G	C_C	A_A	T_T	C_C	G_G	A_A	C_T	A_G	C_C	G_G	T_T	A_T	C_C	T_T	T_T
22KY1 XueZhao	C_C	T_T	A_A	C_C	C_T	T_T	G_G	C_C	G_G	G_G	A_G	T_T	A_C	C_C	C_C	A_A	T_T	T_T	C_G	T_T	A_A	T_T	A_G	A_A	T_T	T_T	C_C	A_A	G_G	G_G	G_G	A_A	G_G	A_G	C_C	A_A	T_T	C_C	G_G	A_A	C_T	A_G	C_C	G_G	T_T	A_T	C_C	T_T	T_T
22KY1 XueZhao	C_C	T_T	A_A	C_C	C_T	T_T	G_G	C_C	G_G	G_G	A_G	T_T	A_C	C_C	C_C	A_A	T_T	T_T	C_G	T_T	A_A	T_T	A_G	A_A	T_T	T_T	C_C	A_A	G_G	G_G	G_G	A_A	G_G	A_G	C_C	A_A	T_T	C_C	G_G	A_A	C_T	A_G	C_C	G_G	T_T	A_T	C_C	T_T	T_T
22KY1 XueZhao	C_C	T_T	A_A	C_C	C_T	T_T	G_G	C_C	G_G	G_G	A_G	T_T	A_C	C_C	C_C	A_A	T_T	T_T	C_G	T_T	A_A	T_T	A_G	A_A	T_T	T_T	C_C	A_A	G_G	G_G	G_G	A_A	G_G	A_G	C_C	A_A	T_T	C_C	G_G	A_A	C_T	A_G	C_C	G_G	T_T	A_T	C_C	T_T	T_T
22TX41	T_T	C_T	A_A	C_T	C_C	T_T	G_G	C_C	G_G	G_G	G_G	C_T	A_C	C_C	C_T	G_G	T_T	A_A	G_G	C_T	A_A	T_T	A_G	A_A	C_T	T_T	A_C	A_T	C_G	A_G	A_G	G_G	G_G	G_G	0_0	G_G	T_T	C_C	C_G	A_C	C_T	A_G	A_C	G_G	G_T	A_T	0_0	T_T	A_T
22TX41	T_T	C_T	A_A	C_T	C_C	T_T	G_G	C_C	G_G	G_G	G_G	C_T	A_C	C_C	C_T	G_G	T_T	A_A	G_G	C_T	A_A	T_T	A_G	A_A	C_T	T_T	A_C	A_T	C_G	A_G	A_G	G_G	G_G	G_G	0_0	G_G	T_T	C_C	C_G	A_C	C_T	A_G	A_C	G_G	G_T	A_T	C_T	T_T	A_T
22TX41	T_T	C_T	A_A	C_T	C_C	T_T	G_G	C_C	G_G	G_G	G_G	C_T	A_C	C_C	C_T	G_G	T_T	A_A	G_G	C_T	A_A	T_T	A_G	A_A	C_T	T_T	A_C	A_T	C_G	A_G	A_G	G_G	G_G	G_G	0_0	G_G	T_T	C_C	C_G	A_C	C_T	A_G	A_C	0_0	G_T	A_T	C_T	T_T	A_T
22TX41	T_T	T_T	A_A	C_T	C_C	T_T	G_G	C_C	G_G	G_G	G_G	C_T	A_C	C_C	C_T	G_G	T_T	A_A	G_G	C_T	A_A	T_T	A_G	A_A	C_T	T_T	A_C	A_T	C_G	A_G	A_G	G_G	G_G	G_G	C_C	G_G	T_T	C_C	C_G	A_C	C_T	A_G	A_C	G_G	G_T	A_T	C_C	T_T	A_T
22TX41	T_T	T_T	A_A	C_T	C_C	T_T	G_G	C_C	G_G	G_G	G_G	C_T	A_C	C_C	C_T	G_G	T_T	A_A	G_G	C_T	A_A	T_T	A_G	A_A	C_T	T_T	A_C	A_T	C_G	A_G	A_G	G_G	G_G	G_G	C_C	0_0	T_T	C_C	C_G	A_C	C_T	A_G	A_C	G_G	G_T	A_T	C_C	T_T	A_T
22TX41	C_T	T_T	A_T	C_T	C_T	T_T	G_G	C_G	G_G	G_G	A_G	T_T	A_A	C_G	C_C	G_G	T_T	A_A	C_G	T_T	A_A	C_T	G_G	A_A	C_T	T_T	A_A	A_T	C_G	G_G	A_G	A_G	G_G	A_G	C_C	A_G	T_T	C_C	C_G	A_C	C_T	A_G	A_A	G_G	G_G	T_T	T_T	T_T	A_T
[truncated: 45 more columns]
