# Supplementary material for: Genotyping of Jujube (Ziziphus spp.) Germplasm in New Mexico and Southwestern Texas
Source: Plants (Basel). 2023 Jun 21;12(13):2405. doi: 10.3390/plants12132405 (PMC10346288; doi:10.3390/plants12132405)
Supplement: Supplementary file 1 [file plants-12-02405-s001.zip › Table S2. Minor allele frequency, information index, heterozygosity, and inbreeding coefficient of th.xlsx]

## Sheet: Sheet1
Sup Table 2. Minor allele frequency, information index, heterozygosity, and inbreeding coefficient of the 94 SNP loci scored on 152 Chinese jujube accessions.
Locus	Shannon's Information Index	Observed Heterozygosity	Expected Heterozygosity	Inbrreding Coefficient	Minor Allele Frequency
Zj002	0.57	0.233	0.382	0.389	0.257
Zj040	0.385	0.139	0.225	0.382	0.129
Zj063	0.377	0.25	0.219	-0.143	0.125
Zj087	0.336	0.158	0.188	0.162	0.105
Zj108	0.692	0.391	0.499	0.217	0.48
Zj130	0.377	0.211	0.219	0.038	0.125
Zj164	0.408	0.178	0.243	0.269	0.141
Zj217	0.463	0.309	0.288	-0.074	0.174
Zj239	0.403	0.238	0.239	0.004	0.139
Zj265	0.402	0.276	0.238	-0.16	0.138
Zj288	0.656	0.454	0.464	0.021	0.365
Zj018	0.322	0.132	0.178	0.26	0.099
Zj041	0.671	0.139	0.478	0.709	0.394
Zj072	0.396	0.257	0.233	-0.1	0.135
Zj089	0.329	0.191	0.183	-0.042	0.102
Zj114	0.68	0.189	0.487	0.611	0.419
Zj132	0.377	0.211	0.219	0.038	0.125
Zj166	0.593	0.243	0.403	0.396	0.28
Zj199	0.497	0.224	0.317	0.294	0.197
Zj218	0.586	0.138	0.397	0.652	0.273
Zj240	0.447	0.289	0.275	-0.053	0.164
Zj271	0.496	0.393	0.316	-0.245	0.197
Zj289	0.576	0.355	0.388	0.084	0.263
Zj019	0.55	0.164	0.364	0.549	0.239
Zj046	0.633	0.605	0.441	-0.371	0.329
Zj073	0.452	0.138	0.279	0.505	0.168
Zj090	0.532	0.211	0.347	0.394	0.224
Zj115	0.637	0.616	0.445	-0.383	0.334
Zj144	0.589	0.553	0.4	-0.382	0.276
Zj168	0.243	0.132	0.123	-0.07	0.066
Zj203	0.573	0.507	0.385	-0.317	0.26
Zj220	0.692	0.507	0.499	-0.016	0.473
Zj242	0.66	0.533	0.467	-0.141	0.372
Zj272	0.691	0.434	0.498	0.128	0.467
Zj290	0.331	0.055	0.184	0.703	0.103
Zj022	0.682	0.388	0.489	0.205	0.424
Zj054	0.646	0.15	0.453	0.67	0.347
Zj092	0.315	0.191	0.173	-0.105	0.095
Zj118	0.466	0.327	0.291	-0.123	0.177
Zj145	0.663	0.371	0.47	0.211	0.377
Zj171	0.6	0.536	0.41	-0.308	0.288
Zj204	0.676	0.404	0.483	0.163	0.407
Zj221	0.532	0.197	0.347	0.432	0.224
Zj243	0.478	0.221	0.301	0.264	0.185
Zj274	0.685	0.447	0.492	0.092	0.437
Zj300	0.618	0.389	0.427	0.088	0.309
Zj028	0.688	0.304	0.495	0.386	0.449
Zj056	0.562	0.105	0.375	0.719	0.25
Zj077	0.413	0.276	0.248	-0.116	0.145
Zj093	0.394	0.107	0.232	0.538	0.134
Zj120	0.616	0.52	0.425	-0.224	0.306
Zj151	0.656	0.374	0.463	0.192	0.364
Zj179	0.649	0.572	0.456	-0.255	0.352
Zj211	0.35	0.224	0.199	-0.126	0.112
Zj223	0.692	0.411	0.499	0.177	0.477
Zj245	0.622	0.169	0.431	0.608	0.314
Zj275	0.562	0.447	0.375	-0.193	0.25
Zj301	0.575	0.073	0.386	0.811	0.262
Zj030	0.584	0.149	0.394	0.623	0.27
Zj059	0.3	0.178	0.162	-0.097	0.089
Zj078	0.389	0.263	0.229	-0.152	0.132
Zj095	0.431	0.309	0.261	-0.183	0.155
Zj122	0.684	0.434	0.491	0.116	0.434
Zj152	0.658	0.368	0.465	0.208	0.368
Zj180	0.649	0.572	0.456	-0.255	0.352
Zj212	0.362	0.221	0.207	-0.068	0.117
Zj225	0.417	0.28	0.25	-0.119	0.147
Zj249	0.415	0.238	0.249	0.042	0.146
Zj276	0.589	0.487	0.4	-0.217	0.276
Zj302	0.602	0.132	0.411	0.68	0.289
Zj036	0.461	0.08	0.287	0.721	0.173
Zj060	0.473	0.296	0.296	0.001	0.181
Zj083	0.658	0.566	0.465	-0.216	0.368
Zj100	0.672	0.572	0.479	-0.194	0.398
Zj124	0.686	0.55	0.493	-0.115	0.44
Zj154	0.589	0.553	0.4	-0.382	0.276
Zj182	0.254	0.127	0.13	0.027	0.07
Zj213	0.483	0.349	0.305	-0.144	0.188
Zj234	0.343	0.086	0.194	0.558	0.109
Zj253	0.35	0.224	0.199	-0.126	0.112
Zj277	0.458	0.158	0.284	0.443	0.171
Zj303	0.607	0.434	0.417	-0.042	0.296
Zj037	0.431	0.23	0.261	0.119	0.155
Zj062	0.35	0.197	0.199	0.007	0.112
Zj085	0.386	0.207	0.226	0.086	0.13
Zj106	0.303	0.18	0.164	-0.099	0.09
Zj126	0.693	0.517	0.5	-0.034	0.49
Zj157	0.692	0.737	0.499	-0.476	0.48
Zj190	0.501	0.217	0.321	0.323	0.201
Zj216	0.408	0.138	0.243	0.431	0.141
Zj235	0.3	0.059	0.162	0.634	0.089
Zj258	0.413	0.197	0.248	0.203	0.145
Zj278	0.599	0.309	0.409	0.243	0.286
Zj304	0.555	0.329	0.368	0.107	0.243
