# Supplementary material for: Genotyping of Jujube (Ziziphus spp.) Germplasm in New Mexico and Southwestern Texas
Source: Plants (Basel). 2023 Jun 21;12(13):2405. doi: 10.3390/plants12132405 (PMC10346288; doi:10.3390/plants12132405)
Supplement: Supplementary file 1 [file plants-12-02405-s001.zip › Table S3. Delta K at different values of K shown by structure program.xlsx]

## Sheet: Sheet1
Sup Table 3. Delta K at different values of K shown by structure program.
K	Reps	Mean LnP(K)	Stdev LnP(K)	Ln'(K)	|Ln''(K)|	Delta K
1	10	-14719.8	0.125167	—	—	—
2	10	-13587.2	0.527046	1132.57	339.22	643.625
3	10	-12793.9	50.7825	793.35	73.88	1.45483
4	10	-12074.4	3.79994	719.47	295.03	77.6407
5	10	-11649.9	20.4885	424.44	117.79	5.74907
6	10	-11343.3	93.6456	306.65	30.61	0.32687
7	10	-11067.2	61.8232	276.04	89	1.43959
8	10	-10880.2	391.027	187.04	222.79	0.569756
9	10	-10470.4	188.644	409.83	348.8	1.84898
10	10	-10409.4	171.328	61.03	—	—
