# Supplementary material for: Genotyping of Jujube (Ziziphus spp.) Germplasm in New Mexico and Southwestern Texas
Source: Plants (Basel). 2023 Jun 21;12(13):2405. doi: 10.3390/plants12132405 (PMC10346288; doi:10.3390/plants12132405)
Supplement: Supplementary file 1 [file plants-12-02405-s001.zip › Table S4. Bayesian stratification.xlsx]

## Sheet: Sheet1
Sup. Table 4. Q-values based on Bayesian stratification of 152 Chinese jujube accessions.
Accessions	Q-value group 1	Q-value group 2	Group
21NM22	0.97	0.03	Group 1
21NM3	0.977	0.023	Group 1
21NM4	0.977	0.023	Group 1
22KY1 Xuezhao	0.873	0.127	Group 1
22KY11 September Red	0.948	0.052	Group 1
22KY12	0.988	0.012	Group 1
22KY14 Autumn Beauty	0.852	0.148	Group 1
22KY2 Te Da Sucuizao	0.991	0.009	Group 1
22KY3 Buluoso	0.937	0.063	Group 1
22KY4 Cui Wang Zao	0.902	0.098	Group 1
22KY5 Dae SolJo	0.977	0.023	Group 1
22KY6 Dragon Yong Kr	0.88	0.12	Group 1
22KY8 Hunan Eggs Jujube	0.977	0.023	Group 1
22KY9 Massandra	0.982	0.018	Group 1
22MO1	0.936	0.064	Group 1
22MO10 Coco	0.88	0.12	Group 1
22MO11 Confetti/Yalta #2	0.97	0.03	Group 1
22MO12 Dae SolJo	0.97	0.03	Group 1
22MO15 Empress Gee/Wang Dae Choo	0.976	0.024	Group 1
22MO18 Halina	0.825	0.175	Group 1
22MO2	0.825	0.175	Group 1
22MO21 Sherwood	0.992	0.008	Group 1
22MO22 Hunan Eggs	0.978	0.022	Group 1
22MO23 Kitaiski 2	0.961	0.039	Group 1
22MO24 Massandra	0.985	0.015	Group 1
22MO25 Nanjing	0.859	0.141	Group 1
22MO28 Porterville	0.888	0.112	Group 1
22MO31 Texas Sawmill	0.991	0.009	Group 1
22MO32 Tigertooth	0.876	0.124	Group 1
22MO34 Yazoo Li	0.967	0.033	Group 1
22MO35	0.84	0.16	Group 1
22MO36	0.979	0.021	Group 1
22MO4 Baby Red	0.963	0.037	Group 1
22MO8 Big Melon	0.981	0.019	Group 1
22MO9 Black sea	0.977	0.023	Group 1
22NM10 Espanola	0.815	0.185	Group 1
22NM12	0.959	0.041	Group 1
22NM13	0.965	0.035	Group 1
22NM14	0.968	0.032	Group 1
22NM15	0.97	0.03	Group 1
22NM16	0.963	0.037	Group 1
22NM18	0.99	0.01	Group 1
22NM19	0.952	0.048	Group 1
22NM2 Chaoyang	0.924	0.076	Group 1
22NM22-TUC3	0.98	0.02	Group 1
22NM3 Capri	0.991	0.009	Group 1
22NM31-TUC12	0.976	0.024	Group 1
22NM4 Chico	0.981	0.019	Group 1
22NM40-TUC21	0.971	0.029	Group 1
22NM42-TUC23	0.986	0.014	Group 1
22NM43-TUC24	0.978	0.022	Group 1
22NM48-TUC29	0.982	0.018	Group 1
22NM5 Fupingdazao	0.983	0.017	Group 1
22NM56-TUC37	0.991	0.009	Group 1
22NM57-TUC38	0.978	0.022	Group 1
22NM58-TUC39	0.982	0.018	Group 1
22NM6 Li-2	0.97	0.03	Group 1
22NM7	0.912	0.088	Group 1
22TX32	0.992	0.008	Group 1
22TX41	0.99	0.01	Group 1
22TX42	0.991	0.009	Group 1
22TX48	0.892	0.108	Group 1
22TX57	0.991	0.009	Group 1
22TX59	0.991	0.009	Group 1
22TX6	0.992	0.008	Group 1
22TX61	0.99	0.01	Group 1
22TX64	0.99	0.01	Group 1
22TX65	0.991	0.009	Group 1
22TX7	0.992	0.008	Group 1
22TX72	0.99	0.01	Group 1
22TX73	0.99	0.01	Group 1
22TX76	0.991	0.009	Group 1
22TX8	0.991	0.009	Group 1
21NM14	0.035	0.965	Group 2
21NM18	0.008	0.992	Group 2
21NM19	0.008	0.992	Group 2
21NM2	0.011	0.989	Group 2
21NM21	0.008	0.992	Group 2
21NM23	0.008	0.992	Group 2
21NM5	0.009	0.991	Group 2
21NM6	0.008	0.992	Group 2
21NM7	0.052	0.948	Group 2
21NM9	0.012	0.988	Group 2
22NM20-TUC1	0.006	0.994	Group 2
22NM21-TUC2	0.008	0.992	Group 2
22NM24-TUC5	0.006	0.994	Group 2
22NM26-TUC7	0.005	0.995	Group 2
22NM27-TUC8	0.012	0.988	Group 2
22NM32-TUC13	0.006	0.994	Group 2
22NM34-TUC15	0.007	0.993	Group 2
22NM35-TUC16	0.006	0.994	Group 2
22NM36-TUC17	0.006	0.994	Group 2
22NM37-TUC18	0.007	0.993	Group 2
22NM50-TUC31	0.006	0.994	Group 2
22NM51-TUC32	0.04	0.96	Group 2
22NM54-TUC35	0.041	0.959	Group 2
22NM55-TUC36	0.02	0.98	Group 2
22TX1	0.015	0.985	Group 2
22TX15	0.018	0.982	Group 2
22TX19	0.015	0.985	Group 2
22TX24	0.177	0.823	Group 2
22TX26	0.014	0.986	Group 2
22TX27	0.013	0.987	Group 2
22TX28	0.012	0.988	Group 2
22TX29	0.009	0.991	Group 2
22TX33	0.006	0.994	Group 2
22TX34	0.006	0.994	Group 2
22TX36	0.027	0.973	Group 2
22TX39	0.024	0.976	Group 2
22TX4	0.011	0.989	Group 2
22TX40	0.013	0.987	Group 2
22TX45	0.021	0.979	Group 2
22TX46	0.014	0.986	Group 2
22TX49	0.062	0.938	Group 2
22TX5	0.017	0.983	Group 2
22TX52	0.103	0.897	Group 2
22TX55	0.018	0.982	Group 2
22TX56	0.008	0.992	Group 2
22TX58	0.017	0.983	Group 2
22TX75	0.026	0.974	Group 2
22TX78	0.019	0.981	Group 2
22TX80	0.02	0.98	Group 2
21NM1	0.374	0.626	Admixture
21NM25	0.541	0.459	Admixture
22KY10 Mi Zao	0.764	0.236	Admixture
22KY13 Tian Xia Di Yi	0.663	0.337	Admixture
22MO14 Elk Grove	0.691	0.309	Admixture
22MO17 Goose Egg	0.264	0.736	Admixture
22MO26 Orange Beauty	0.533	0.467	Admixture
22MO27 Pepper	0.571	0.429	Admixture
22MO29 Shandong Pear	0.562	0.438	Admixture
22MO3 Autumn Beauty/Qiyuexian	0.745	0.255	Admixture
22MO30 Sweet Tart	0.56	0.44	Admixture
22MO33 Winter Delight/Mango Dong Zho	0.725	0.275	Admixture
22NM38-TUC19	0.561	0.439	Admixture
22NM39-TUC20	0.451	0.549	Admixture
22NM44-TUC25	0.495	0.505	Admixture
22NM45-TUC26	0.45	0.55	Admixture
22NM46-TUC27	0.436	0.564	Admixture
22NM47-TUC28	0.431	0.569	Admixture
22NM59	0.25	0.75	Admixture
22NM8 Teapot	0.714	0.286	Admixture
22TX17	0.338	0.662	Admixture
22TX20	0.352	0.648	Admixture
22TX25	0.319	0.681	Admixture
22TX31	0.361	0.639	Admixture
22TX37	0.627	0.373	Admixture
22TX53	0.332	0.668	Admixture
22TX68	0.361	0.639	Admixture
22TX69	0.479	0.521	Admixture
22TX70	0.217	0.783	Admixture
22TX74	0.334	0.666	Admixture
