# Supplementary material for: Genotyping of Jujube (Ziziphus spp.) Germplasm in New Mexico and Southwestern Texas
Source: Plants (Basel). 2023 Jun 21;12(13):2405. doi: 10.3390/plants12132405 (PMC10346288; doi:10.3390/plants12132405)
Supplement: Supplementary file 1 [file plants-12-02405-s001.zip › Table S5. Detailed information on 94 SNPs.xlsx]

## Sheet: Sheet1
Table S5. Detailed information of the 94 markers used for genotyping jujube germplasm.
No.	Shannon's Information Index	SNP code	Chromosome location	SNPs and Flanking Sequences
1	0.689216	Zj002	1	GCCTTGTTCCTGACGAGTTAGAGATTCCCTGGTAAATTAGGGTAGTGGAATGAGACCTAGGCAAACCAATATGCATCGGC[T/C]AGCAGGGCCAGAGAGCGGGTTCCCCACCTCGAAAAACACACACACACACATACATATATATATATATATATATATGTAAT
2	0.528824	Zj040	2	AAGCAAGGTTTACAAACAAACAGATATCAGTAGGCATACAATACAAACAAGTGGCATAGAATTAATTAATACTATTTTCA[T/C]GGATAGTTCCCCAATTTTTTTTTTTTTTTTTTGGATGTGTTGAAAATGACTTCTTATAAGATCATGCTGGTGGCTTGACA
3	0.569269	Zj063	3	AAAGATCAACAGTAATTATGGATCCAGAAACTTAAAAAGGGCTTAAGGGCATTTGTCTGGGTCTAGTTCCTTGTCTTGCT[A/T]GTTACACACCTCTGCTTATATATGCATCGAAGCTATTATTTATTTCAACTTCTCCATGAATAATATTATATACATGAGTA
4	0.418235	Zj087	4	CACACATTAAGAGACTTGTGAGGCCCAAAAAATTGGTAAAATGTGATTACCATAGGGGTTACGGTAATTATCGATGAAAT[C/T]TATGGTAATTTTTTCAGAAAGTATAAGTTGATTACCGTAGGTTTCATCGGTAATTGCTGACGGCCTACAGTAATCATATA
5	0.673012	Zj108	5	ATTAAACTTAAGAGGCATGTTCTTCTCCAAGTACCTTAATAAGTTTTTAGATGTGCAACTCATCATTTATAGTTGAAGCA[T/C]ATAGGTGAAGAAATCATTGCTTTACTCTCTATAGGCCCTTAGCAGATATCATAAGTTGATTTTAAAAGCTTGATATGCAT
6	0.597439	Zj130	6	TTTTTTTTTTTTGGGTAAATTTTTTTTTTTTTTTTTTTTTTTTTTTTTTTAAATATCACTAACTCCAATTTTATGCTCCT[T/A]TGGAAATAAGAAATTCTTTTACACCATACAAATGCTGTAACTGGTTAATCCTTTTAGCGACGTTGATTATTTAGTTCTTT
7	0.425989	Zj164	7	TCAGTTGCTTTTCTAGTACCATCCCACAATCCAACAATTCATTTATCTTCAACTTTTAGAGTTGAAAAAATGGGAGGATA[G/C]TATTAAACAAAAGGTTATTTAAGTATGGAAGCATTAATTGCATATTCCTACATGGTGGAAGCTTTTGTAGAACATTTGTA
8	0.558832	Zj217	9	ACACAACAATCATCATCCGAAGCACTTGCATCTCCTAGAGAGGTAGTGCTTCCATTACAATCATGTTAATATTCTTCAAT[C/G]TGACCATTTAACAGAATCTCCTTATTTCGATGAGACCCTGTTCCGTTATGTCCATCATCTGCAATTTTCTTAGAATGATC
9	0.669812	Zj239	10	TTCTCAAATTTTGAACTACTTAATTCAAGGTTAATTTTCTAAAGGGTACATTTAGAATCTGCTCCGATATTTTTTTTTTC[G/A]CAACTTTTTCAAAGAAAAACATTTTACAAAAATTAGATTTTATTGGTCTTAATTAAGTTGTACCCGAAAATTATTCAAAT
10	0.44715	Zj265	11	ATAACTAAAAAATTCATTATTGATTTATTAATTGCTCATACTCACTTCACATATCCTCCATCTTCACCTGCTTTTCCGTT[G/A]GCTGACGAGATCTCTCTGTGGCAAAACAAGAAACCAACTGAAAGTCAGTAGAGCATATATAAGTTTCTACTGAAAAAGAC
11	0.495093	Zj288	12	AAGTAAGTATACTATGTTAACAGTCTCAATAGGATAGTTTAATGGCATCATCATCGTCATCATTATTAATGCGCATGCAT[G/A]CTGCATACTTCCAATCCAAAAATGTAATACATCCAATGTACTTACTAAATTAAGTTATAACTTGGTAATGTTTAATTGGA
12	0.543787	Zj018	1	GTCGAGCTTTAGTTCCAAAAGTTATTCGGATTCAGATGATTGGGCATCCTATAATATTACCAATTGTAGATATGCCTTTG[T/C]GATGGAAGAAAGCAAATTCAAGTTCTCTACAAGTTTCAAAGAAAAGGTTCCAATGGTTATAAATTGGGCAATTGGGAAAG
13	0.685114	Zj041	2	AAAATAAAAAAAACCAAAATTTTCTTTTCTTTTTCAAAAACAATAAAAAAGTTTTCCAAATGCTTCAAAAAAAAATAAAA[A/C]AAATCAAGCACCACCATGATCAAAACAAAATGGGTTATCTTTCAATGTTCCAAAAAAAACTTCACCAAGAGAAAAAATGT
14	0.624169	Zj072	3	CTCCCTTCTATTACCTAGCAACCCATCTCCCCTTAAACCATTTCTCCCTATTTGGGTTCTATCTATATCTGTTATATAAA[C/G]TTTTATCTTGTTTAAAATTTATAATATTGGGGCGACAATGCAATTATACTCTGTACGACTTTTAGTAGACTAGTATAATG
15	0.692426	Zj089	4	TTCTCCCTAACAATCTAAAACCTAAACAAATAAAAAGGGGGCATCCAAGTTCAATTCTTGTTAATACGTGTACTTCATAC[C/T]TATGCTGCTTTTTAATTATATTTTCAATTAAGTAAAATAAATTTACATGCTATTGCAAGGCGTTATCGATGATTTAAATT
16	0.680629	Zj114	5	TTTATTTTGTACACTAAAGGAGCTTCTATTTTTTTATTAATAGGAGTTCTAGGTATTGGTTTATATGGTTCTAATGAACC[G/A]GCATTAAATTTTGAAACACCAGCTAATCAATCGTGTCCTTTAGCATTGGAAATCATTTTTTATATTGGATTTTTTGTTTC
17	0.512443	Zj132	6	TCTTACATGTATAAGAAAGTAAGTTTTAACTAAAAGCTAACCTTTTGCTAAACTATAATGGCTTTTGGATTAAATGACTT[T/G]TAGCTATCGAGTCATGATTCATTCGAGTTTCAGCATGACTACTCTTCTTTTTTCTCCTTTACTAATTTTCCTTTTTAAAA
18	0.512443	Zj166	7	GTATCAGCTCACGTACGTACCAAAATATTCCTCCTTCAGTCTCACGTCACCGACACGTTTCGCGAGCAAAGAAGCTCCAC[T/A]GGATGGGACATTCTCATTGCCCCCACTGTTCGCCACGTGTCACTGCCTGCTTCGTGCTGCATGTAGCTAAGCTCGATAGC
19	0.503892	Zj199	8	TAAAGAAAAAAGTTTAATTAGATATGAAATTTCAAATGTACCTCCTGACGCCGACTAAATGATCAACATTGATGGAATTT[G/C]GTGTAGGTTTATGTTGTTGTACCCTAGAGCACAATCATTCAAGGTGTTAGTCAAGAATGATTGTTGTTGGTTCTTGGTTC
20	0.555183	Zj218	9	TATATTATATTCTATGAATATCATTATTAAGTTGTTTGAGATTAGTAGGAAATTAATCAATTTTGATAAATTGAAAAACA[T/C]TACTATTTGGATTTATTGAACACTATTATGTATGATGGAGTTAGTGTTGTGAATGAGCTTATCTTGAAACTTTCCTTTTA
21	0.558832	Zj240	10	TTATTTATTTTTTTGGTTATGTTTCATGCATACATACATATGCATGGATATAATGAAAAATTAATGCTTTTCGAGACAAA[A/T]TAATTGTAAATCTTTGAACATTAAATAATATAGAAATGCAATAAGACTAATAAATCAATATTGTGCAACAAATAAGAGTA
22	0.418235	Zj271	11	TCATCATTGGATGTCACACCGACACGACACTCGTAACCATTCATTTCTTTGCAACTTTCTTCTTCATTTTCTACTATGGC[T/C]GCGTGCTTTAATGATGTTGACATGGCCTGAGACAATACCACTGGATTCTTTTCCACACATCTTACACCATCTTCTGTAGG
23	0.665569	Zj289	12	ATATTTTTCATACCAAATACATAGACATTACCATTGAACTGTCAGGATATAAATGTACTAATTAAACATATATAAGATAT[A/G]TAAGTTTCTAACGTCACACCTAATAATTATTACATATATATATATATATATATATATGTATATATATTAATCCTATCCTC
24	0.626869	Zj019	1	GCCAAAAAAAAAAAGCACTGGAAATAAAAAACCAAATACATGTAGTAAAACATTCGACTTTGACTTAAATTTTTTATTTT[A/T]TATTTTTGGAGGTACTTTAGCCTAAACCTATATCATAGATGTTCTAATATCCTCTATTTTTAATGATGCATCTAATCCCA
25	0.650146	Zj046	2	CTCAATTTTGTAGTTTTCTCATCAGGCTTTTGTTTTTGGACGACACTAAAAGATTTATTTATAGAAGTACTTATTGGACT[T/C]GTTTTCAAGTTTTGTACGTGGGACTGGATTTGAGGTTGTAATTTTAGACTATGATAAATTTTTCAGGGCGGTGATAAAAT
26	0.624169	Zj073	3	GAGCATGAGATAAATAAAGGATGGGAATGCTATAAGTTATGAAAAATGATCATAGTTTAAAACCATAATTTATGCACCAT[T/A]CCATTTATCCATTCAAATATCAAGATAATATTTATTAAAGATCATTATCAAATATGTTGGTTTATGAGATCTTCTATATA
27	0.572527	Zj090	4	TAATATATATAAATCTTCATGGTGTATCTAATTAATTACCATCTAATCATGATCATGATCAACTATAATGAGCGACATCT[C/A]CCACCATATTGTGCCAAACAGAGCTAGATTCTTCGTCCCTTCTTGTGTGTCCCCAAGTCTATCTCATCAACCAATTAATG
28	0.671958	Zj115	5	AAAAGAATACAATATGGAAAATATAAAAAATAAATAAATAAATAAAAATATTTTAAAAGGAACTGGAAAACTGTTTTTTT[A/T]AAAATGAAAACAAATGGAAAAGCATTTTATTATTATTTTTAAATTTTTTTTATTTTTATTTTTGAAGTAGTTTTAATTAA
29	0.547807	Zj144	6	TTAACTTGTTTATCCTAGTTTCTATAAATTTATACCCTGATCCTGAAACTACTTCGCCTGCAAATTTTCGATGCCTACTC[G/C]TCGTAGAGATTTTCTAAGAAGCCGATGAATAACTAATCTGAGAAGTACAGAGGGCAAGCAAGTGGGTGCACACGCTGCAA
30	0.414947	Zj168	7	CATCATCTCGAATGCAATTCTTTGGTACAATTGTGGGGGATTTGTAAGGCAGAAAGTTTGTCATAAACTGTGTTGTAAAC[G/A]AAATCCAAACTGTTCAGTATGTTAATCATATTGCAATGGACTGCTACAATATGATTATTATTTTGGTGATCAATGTCTCC
31	0.558832	Zj203	8	ACATGGAAAGAAAATAAAAATCCAAATATTCCAAAAAACCCAAGGATATCTTTGGCAGCAAGAAAAAGGAACAAAGAAAG[G/A]AAGAGAGGACAGAAGAAAAAACCCGAAACAGAATGAAAGAGATAAATAAAGATAGAAAGAGTTGATAGACAGAAATTAAG
32	0.692388	Zj220	9	TTTAGTGATTGTTAGATTTGTTTATTTAAGTTGCAAGATTTTTAATACCCCAAATCAGAATTTTTTCGATTTTTAGATCC[A/G]AGTCTTGTCTTAAAGGGAGAGATTAAGATATATGAGCCATTTACATGTCTGAATCTTGACACTCTGAGAAGTTGTAGAGC
33	0.692426	Zj242	10	AGTTTAGAAACAATCTTGGTGAAGCCTATGAAGAAGTGATCATAAAGAGTCATCTTGTTGTAGCTCTCCATCCAAGACCT[G/A]GTAACTAGCTTGACACTGTCACTGAATGCCTTTTCCAATGTATTGAAGAGATCATTTCATAGCATTGATGGTTATGTTGC
34	0.653854	Zj272	11	TTTTATTAAAATGGACCTTACTTGAGTTTAACTATACATATATTTCTTATGCATATTGCAATTTTACTTATTGGTTGCTC[A/G]AAAAGCTAGATGAAGAAAACAAATTAAGTCATATATTTGATCAAGCTACCAATAACTAATTAATTTCTGGGTGGTTCCCT
35	0.686476	Zj290	12	GTTCATGTGTCACTGTTCACACGTACTGTACACTATTCATTATCACTGTTCATTGCCGGGTGTCGCACTAAAGACCGACA[C/T]GTGGCACGTGCCACACTCTCGAACGGCCACGTGTCATCTGCTACAGACGACATGTGGATCATCCTTAGCACATTTGAACG
36	0.44715	Zj022	1	CAGAGTTCTTGGTCAAGGAGGCTATGGTATAGTTTATAAAGGAATATTACCATCTAATAGTGGCACTGGTAGTAGCCATT[G/A]TGAAGTCCAAATTTGGTGTGGAAACATGTAACGAAACAATTTATCAATGAAGTGATTGTGCTTTTGCAAATTAACCTTAG
37	0.416883	Zj054	3	ATGACATGTCATCTTCATTGGACAACGTGTCATCAGGGCTAGCCAACCGAACGACATATCGTTCATCCCAGATGACATGT[T/C]GTTCACTTCTCCTTTAACCTCCAGCCGGGTCGACCCGAACCCACCTGAACCAGATCTCGGACCCAAATGCCAACCCGACT
38	0.691143	Zj092	4	TGCAAAAAGAAATAAAATATCTTGCACATGAGGCCGCCTGATTGCTGATGCAACTTTGAACAGTTTTCTTTTGTTGCCTT[C/A]CATTATGCTTCACTTTACAAACGTTTTTAATTGGAATTTAAAATCCAAGAAAGCAAGAAGCCGATATTCCCTTACTTACG
39	0.527892	Zj118	5	AATGATACGGGTAAAGCACAGACAACTTGCTTACAAACAAAGCAAAATGATAAATTTACATCAAAGACGGCAAATTGATT[G/C]AACTATGTTTGGAGGCAAAAAATAAAAAAACAAATAAAAATCAAAAGCTAGAAAAATTGTTGTGGACTAAATCAAAGCAA
40	0.551379	Zj145	6	CTGACTCGCTAACCCTAAAGTGTAAATTTCACGAGCCTCCACATGCAAGTAGAGTTTAAGCCATAGATAGCTCCTTTACT[A/C]TATCTGCAATCGATTTTATGTGTTATGAATTGAATTATACCATTCTTAATAGTACTTATGACTAAAATGATAAATAAGTC
41	0.691037	Zj171	7	GACACATTCGGTCATATGCTTACAATCTTTAAAATTTTCTGTTCAAAGTTTCAAGAACTAATATTCTGATGCAGAATCAA[C/T]AACATAACAATTTTATGTTGGTCTTAAACAACAAAGATTCAGCAGACCTTGCATTTTAAATGCTTATATAAAATTATGAA
42	0.672495	Zj204	8	AAAATAGTAACTTTCTTAAACTTATTTGTCCAGCAAACAAATAAATAAAAACCAAAAGTAAAGGTAATTTCCTAAAACAA[A/G]AAGTAGAAATCAAATTAGAAAACTAAGATACTATCTATTTTACTAATTTGACTTTGACCAATATTTGATCATGAAGTCCC
43	0.425989	Zj221	9	AAGAGTTACTTTCATCATTGTCTAAAGCTTTCAAGTCCATCCACTAATTCCACTCAATGCACCATCAATCCTTTTTGTTG[A/C]TGCTATCCAGAGTCATTGCTACTATTTGGTTTTGGAATGACACCCAATGGCAAACAGAAGCAAATATTATAAAAATATTA
44	0.528824	Zj243	10	ATTAAAATGCATTAATTTTTAAATTAAAGGATACTTAAAATGCAATTTAGTACATTCTAATTTTAAAAATTTACACTTTA[G/A]TTTTCTCTACTTTTAAAAAACTTACACTTCAATTCCTCTGCATGCTACCCATGGAGGATGACTATTAGATGTTACCATTA
45	0.689216	Zj274	11	ACCTCATGGCCATAAAGGTTACTGACACATCCTGGATGTTGTTTCACATTGAAGCTGAATAGCCTATCAGCTTAATAATC[T/G]TGGTTGATACGCAATTCATTTTTTGATTCATCAATCTTATTCTTGTGGCTTGAATTCTCCTCTGTAGTCCAGGATTTTCA
46	0.66696	Zj300	12	CATTGTACGTTGTTTACACACACACACACACACACACACACACACCCACAGAGACACACACACACACACACAGAGTAAGC[T/A]AACATTGTACGTTGTTTACACACACACACACACAATATGGTTCCCAAAAATTAATAAAAAAACTCTTTGGCATCAAAAAG
47	0.687878	Zj028	2	TCTTTTTCTTTTTAAACTAAGTATAACCTTAAGAAACCTACCTTCTTATTATAAAAACAAATAAATAAAAATATATATAA[C/T]TTTTTTAAAAACACACACACACACACACACACACACACACACACACACATATATTGGTTTATAATTTAAAATATCCAAAT
48	0.692426	Zj056	3	AATTTTTGAAGTAATCGAAAGGCTAATAAGGGAGGTTTTGAACTAAGAATTTATAAATTAGTTTGGAAGAATCATGCTGA[T/C]ATAACAAATGCTTTTGGTGATATCTCATGAAATATTTAAAAACTAAAAAATTAGTGGGACAAGTAACAACCATTAGCACT
49	0.457288	Zj077	4	TATCCCCTCTTCTGTGTTTTCTCGGCTGGTGGATCATGCAATGAGTTTATTGGATTAAATAAAATCAAACATGCCGGGAT[T/A]TATATTTTATCATTGTTTGGCTGTGATTCCCTATTCCAATTCATCTCCAGGTGATTTGATATTGGCATGATTGTTTCTGT
50	0.403582	Zj093	4	AATAACAGGGTGATAATCATACAAGTTGAATAATAATAATAATGTATGTCTGTATGTGTATGTTTGAGAGGCAAAGATAT[C/A]AAAAAATCGGCGCTTTTTCTCTTTCTCTGTTATCTTCACCCAATCCAAACCTCTGTGTCTCTCTTTCTTTCTCTGTGTTT
51	0.470615	Zj120	5	GGGGGGGTGGGGGTGGAGGAAAAAAAAGAGTTTTGTGGGGTATGTTTTTTGGTAGATCATAAGCAGCAACGAATGCTTAA[C/T]TAGTGTAATAAGGAGTGGATTTATATGACGAATAATTAATTAAATAAACAAAGGACACTGATAATGGAATAGTGACGGTG
52	0.680292	Zj151	6	AATTTGAGAAAATTGAGTGCTTGAATTTTGCTATCTCATATCTTATTAATTAAAAGTCCCTAGAAAGATAGCTATAGTAG[T/C]ATTGTAAATAAACATTTTTTTTCGATTTTAATATAGTTCTTCACTGGTAAAGCGAGGAATTGGAAACAACATTTATTGAA
53	0.691143	Zj179	7	TGGATCAAAATATGCAATGATCCAATATTTTTTTGACTGGTGTTGCTTAAAAACACATTTTTGCAAGTGAACTGAAATTT[A/G]CCCAAGGTGGTCACTTGATAGTTTACTGCTCTTTCTTCTTGCTTCAACTGAACAAGTTTACCGGGGAATATAATCAAGCA
54	0.656454	Zj211	9	TGATATTTTTAATGGAGACAAGGTTGGTAGTTAACCTTTTAGAAAAATTTCATTTAAAGTTCGGTATGGCAGAATGTGTT[G/A]GAGTTGATTGAATTGGGCTTAGAGGTGGTCTAGCTTTGTATTTGAAACCTTATATTCATATTTATGTAAGGTCTTTTTTT
55	0.677361	Zj223	9	ACCATTTCATTCTGTTGCTGTTTTGCTGCTAATCCACTGTTTAAATTCCAACCCAAAAGGAAAGCAATTTTCTGCAGTTG[T/C]AGAGAAAGAGAAACAGAAAAATAGATTAGAGAGAGAAAACGTCGTCGTTCGATGAGGGATGTCTGGTCGTCGTATGTGGC
56	0.673542	Zj245	10	TGATTACCGAAGACTTCATCGATAATACTACTTATTTAATAATTTTAACTTATATGTTGGATTGGTTTGAATATATTAAT[G/A]TTAAGTTTGGGTGGAAAATAGTGTGAACAAATGGTTGATTTCCATTCAATTTATGCGCACATTACTTTATAGGCCACTGC
57	0.681566	Zj275	11	AGTATGAGAATCCACAGAATTGCAAGCAGCTCTGTAGCAGACATGTAAACGGCAGAAAGCATTGCAGTGTGTATGTTCTG[C/T]AATAACCAGCCAGACCAGGATTATTTTTTCATCTCTTGTAATACTTATATGCAGTTTCCCATCCAAAAAAAGATTTAATT
58	0.403582	Zj301	12	TTATTAGACTACATTGAACTTGCCTATCATTTTTTCATCTCCGCTATGTCCTTTTTGTCCCTATGTGACAGGTTCATAAA[T/C]TCTTCACTTTTTCTTCTGAAGTTGGTGTCCCCAGCCTTTTTAAGTCTTTATTGGCTTTTGCAATGTTCAAGGTTCTGCAG
59	0.495093	Zj030	2	TCAAAATAGGGTGCAAATTCAGCTTTTTCAGCTTTTTCAGATTTTGAATTTGAATGGGGGAAAAAGGAAGATTTTTCCTC[C/T]TTTGTAATGCTGGTGTTATTGGCAGTGATGCTCCACACTTGAGCCAAGCGATAAAACCCAAAGATGAAAAGGCTATGAGG
60	0.476726	Zj059	3	TTTGGTGACTCTTGGTTCTGGGGCATGTTATGAACATGGTGGTGGTGGTGGTGATAATGGTGATGGTGGTGCTGCACTTG[G/C]ACCTGCTGGTTAACACCTCTTGGTTGAATTAAAACAGTATTAGCTGTTGCAGCATCGGCCTTACCTTGTATTGCAGTTGG
61	0.403582	Zj078	4	GCAAATTATTTATTTTTACAACAAATACACGTTATCCTTTTTTAATAAATATCTTCCTTATTCCTCATCTCTTTTCCTCT[C/A]CGTTCTAGTTTCCCAATTTTTATGTCATAGCCTTTCATGGCTAAATTATAGAATTTCCACAACCTCATAACATTTTCGTT
62	0.528824	Zj095	4	GAGATTCATCGTCTTCCATCTTTAATTTCTCGAAGTTGTGATCATCTAGGGTGGTTTTAATTTGCAGCAAAAGAATTAAT[A/C]CACAGGCGCTTTTCCAGGCCCTTTTGCTATTTATTTATATACTATGTTTGGGTAATAATGTAGAAAATTATCAGCAGTGG
63	0.686644	Zj122	5	TTGCTCGATAATCATTGAATTTATAAAGCTCAAGCTTTTTTAAGGATTAGACTCATAGCATGTCAACAATGATATGAGTT[T/C]TGAAAGATTCTATGAAAGGTCTATTCCACCATGATGTTCATCATCATTTCTGAAGATAGTTTCCCAATAAGTAGTAATTA
64	0.653854	Zj152	6	GAGAGCAAAGTATATAAAATCCCATCAACATTAATTACAATAATTGATACATGCAATTTTTATTTATTTTTTAATGTGCA[T/C]GGGGATACGAGACTAGCTAGGTTTAGGCAGTTGGTCTGCATGGACCAGAACCACATGAGGCACTAGAGAAATGCATATGT
65	0.684906	Zj180	7	TCCTCTGAAATCAAGGTCTAGATTTTTCTATCATTTATGGGAAAATGGAGTATTGTTACACTAATAAGAAGCAAATATTG[C/T]AGTAAGGTTTGGTTCCATTTGAAAGGTATCATAGCTGGCTGCTGATAAAAGGAAGGAAATTTTAACATGTTATAATAATA
66	0.543787	Zj212	9	CTCTATCCAGCAAAACTAATTTTAACTCATTTTCTCTTCTCCTTCACCAACGCGTAATGAGATGGGATTGAAAGCAATCA[G/A]ATAAAGTTTGTTCGTCTAATACTAAAGTCAAGCTATACATTTATTACAATTGTTTATTTTTGGAGCTAATCTAATTTATT
67	0.687597	Zj225	10	GAAAGACATGCAAATTTTGTAACGAATAAATGTGTACTTGAAAAACAGAAAAATAAACGGCAATCTTCAATATTTTGCTT[C/T]GCATTTTTAAGAAATATTTTCAGTTTTTATTTGTAGATGAAAAGTCAAAAATTAATCAAAGAAAAAAAAATGTGCGTTTT
68	0.572527	Zj249	10	AGATCCACCCACCTACACACCCTTCTCCACCCACAGTCTTTATGAATTCACATAAAATAGCAACACTTACAGGATTCAAG[T/C]TATAGCTAGCAGGATAATGATTTCCTGCATATCCTGCATCAGGGTTGCCATAATTCGCATTGTACCCTGCATCCATACAA
69	0.591513	Zj276	11	AGCATTATTTTTACATTGATTCAAAGTACAAGATAAGAATTAAAACCATAGCATTTCATTTCTGCAATGAAATTCGTAAC[A/G]AGGTAAGCCAAGTAAGGAACGATAAAAGCAATTCTAGTCCAATAAACCAACCCCAAATTCACATATCAGTACATTACTCT
70	0.653854	Zj302	12	TACCGTTTTGTAAAACTCTTCCATTTTACAAATTAAAAAAAAAAAATTCCAAAAATGTGTTTGGTAGTTATATTTGAGAT[A/G]TAGAATTTGAAAAAAGAAGGATGCAATTTGAAAAATATAGATGAATTTTGAAGATAATGTTTATCACTTTCAGTAGCAAA
71	0.495093	Zj036	2	AACAAATTTGTTCTTTGACATCATACGTCTAAGAAACCCAACCCAAGAGAGAGAGAGAGAGAGAGAGAGAGAGAGAGAAA[G/T]AGAGGATAAAAAAATAAAAATAAAACCTGGTTCTGATAAAGATTGTCATTGAGAATGTCGTCCAGGGACCAAGAAAAAAC
72	0.69026	Zj060	3	GCACAGAATAGTGGTGTGGACAATTTTCTTTTATACGTTACGTGTGGCTCTTTTGGCCCCTACATGCAAAAACGAGTAAC[A/C]GGACAACCGCTCCGCTCCATTCCCGCGCTTCCACTTTCCTAATTTTCTCTAAAAGGGATTGGATGCTATTTACTTCTCTT
73	0.692827	Zj083	4	ATGGCTTGCACTTTAAGCTTTTTATAATCTTCCTTTTATATAATAAGGTGAGCGTGATCAATACTCAAAATTTTAATCAC[A/C]AAAAAAGCTGTCACCATGTTCCATAATGGGGTCTACGTTTTTCATAGAAAATGATTCCACACGCTCAGTTTTCAACATCG
74	0.672495	Zj100	4	AACTGTTTGTAACATTAATTAATTATACTATTCGTAAGAGTTAAAAAGGTTTTAAATAGATCAAATTATTTGGATATTCC[C/T]TAATCCAATGAATGAAGTACTTTAGTATCTGTGATAAAATATTACTTTTTCTCAAAGTTTAACCTACCTATCATATCACC
75	0.691865	Zj124	5	CTGCTTCGTTTGATGCTGCAGAAATTTTAAAAGTAGAGACATGTTGAGGAGGTCTGGTACTTGGTGTGAATATATCTATC[T/G]CTTGTGGAGCTGTAGAGACTGAAAGCCATATTGTTCATCATCATTGTCAAAGACAACAATGTTCAAGGCAAATACAATAA
76	0.652322	Zj154	6	CCCCAGACCAAATAGTCACCTTGCCTTCTTCTTTTAGAGGATGCTTTCGCATATTTCAAATGGCCAATAAAGGAATATGA[T/C]CCCCTTGCAAACCGGCGTTAGAAGATTGAAGTTTATAACTCGAATTTAATATAAAATTTTTAACCACCTTTTAACACTTG
77	0.677636	Zj182	7	TGTTTTGGATTCCTGGCCAACCAAATTGTTGACTTTTAAGAGTTTGTGATTCAGGTGTATTTTATTAACCACAGATATGA[T/C]GGACAACAGTTATGGATGCTTCAGAATGTCCCTGGGGTCCATCAGTTGGTGTGGCTTTCTTCTTTTATCTCCTTCTTCTT
78	0.669812	Zj213	9	AATGCATGACTAATAATTTTACAAACCAATCTAGGGATATTGCTCACCTACTTATTTTGTAAGAGGATTGAATTTCTACG[G/C]TGCTTAAGATTGTAATAATGAACAATTCCTTGGAAGGGAATACTTGTAAGTTTCCTTTTAACTGTTCCATCTGTATTGTA
79	0.562335	Zj234	10	CATTATTAAAATATAACTCTATAACATATGTTTTCTTAAACCAATCCATGTTATTCTGCTCAAATAAAAAAGCTTCAACA[C/T]TGCTGTTATACTCGATATACTTCAAAGCAAACACTCCACAATTACCTTTGTACTTATTTTTCTAGAGATAAATATACTAG
80	0.457288	Zj253	11	TGGAGGCCCATGACGATAGTCTTTTTCTTTCTGATTTAGAATAGAAACGCTTTAGTATCAACAATGATGAACAAAATAAT[G/A]AAAAGTAATCGTATAGCTCGAATAAGTTACTGGAATGGATTATAAAATTCCTTGAGTTTTTAGTTTATTTTATTTCTTCA
81	0.631978	Zj277	11	CAACCCCAAATTCACATATCAGTACATTACTCTAACATAGTCTCCTACAGGCATCATTAAACATAAACCAAGTTATGATG[C/A]AAATTATGGTGGCACCTTGGAGATTGAGGCCCTGAAATCATAAACTATTCCAGTTTCTTCAAAAAAGAAGTCCTTGACAT
82	0.642204	Zj303	12	CTTTAGTTAACTTAACTTTGTTGAAGGGCAAAGACATGGACAAATGTAAGGTCAAAATTAAGTTCTAGAAAAATCTACCC[T/C]TTGTTTTTTGGTAAACAAATCTACCCCTTGTTGGTGTGAAAGCCATCCCGTGTGGTGCATTAAAAATAATAATAATAAAT
83	0.520752	Zj037	2	TCCGTTATCTGCATTAATCTTACTTGTGTAAAGCTAATATTAGAATCCACGTAAACATCTGCCCCTTCTCTAGCAAAAGT[C/T]GGATCTTCAGCAACCTATAATGCCAAAATAAAGAAAAGTTACAAGCGCATAGCAACATAAGCCCTTAAGTGGGCATGTAC
84	0.43672	Zj062	3	CTGAAATTGTAAGATACTTCAACTTTTGTTTCAGATTCTCTGCATTCCATGGTTTAAATCTTTTGTTGAGATCATTACGT[T/C]GTGTTGTTGTTGTTATATTTATTTATTATTTTTTTAAATGTATTCTGGTTGTAGGGTTGTTCATTGGTTGTACTTGATCA
85	0.450561	Zj085	4	CTCTCATAAGGCATACTTCATTCCCCTTTCCAACCGATGTGGGATCTCATAGATACTCTAGGTATTTAATTATTTTCTTC[G/A]AAACTTGTATGCTAAATATTGTAACTAACTGCAGATATTTCGTTTGATTTCATCCAGGTATCAAATCGGTCTCCGTTTTA
86	0.688899	Zj106	5	TTCTTTATATATTTATTGGAAGAGTTTTTTCATTTTTTGTCTGAATATGGTTGTTATGGTTTTGTGCTCTTATTTGTTTT[T/C]CTTAACCCTGCACGTTTCTTTTTTCTTTAAAAAGAGACCCTGCATGTTTAGTTGCATATGAATTCCCTAGCTTTAGTGAT
87	0.667234	Zj126	5	ATAATAACAAGTATTTAAAGCCACATGTGAATCAACACAGGTGAGGTGAACAACATAAAAAAATAAAGCTTCATTTTTTT[A/T]TTTTATTTGTTTTAATTTTATTATTCTTCTCCACTATCAACCAAATCAGGGAAAATCCATAAACTATATCCCAAAATGCA
88	0.653854	Zj157	6	CACCACATACCAATAATATGCAAAGCACAGAATACACACATTTCTAAAGAAAAATAAAGCAATCCAAGGCGATTAGGGGG[C/T]TATCGATATCCTCCATAGGAATAGAGTCGATGTCATGGTCATGAAGTGGAGCCAGCGCTTCGCCAACCGCAATCTCGTCG
89	0.544275	Zj190	8	ACTTATAGTATATGCTACAAACCAGAAAAGTTCTAAGTAGTTTAATGAAAATTTAGGACCTTACATAACTTTTTAGATTA[T/C]ATTTAAATCATTTTGAGAAGCAATGCCAATATCAGCATATTTCTTACTATTTCCTAAAAATTGATTTTTATTTTTATTTA
90	0.551663	Zj216	9	ATTGATTGTAGTTTATTGACTAGTAGTCCACCAAAATCGGAGCTGCAATTAAAAAGTTATGATCAAAACAATTTGTGATC[T/C]AGTCTAATTGAGCAAGCTCGAATTTGATTTTTTATTTGCATGAATTTTGGTTTTGAATTGTATACCATTATATAGTACTC
91	0.476726	Zj235	10	CAAATTAGGTGACTTGAGATCATATTTATCTTCTAGAAACCTTGCATGTAAATTGGTGGGTTCAATATTCCTCACCTCAA[G/T]TTCAGTTTGAAAGCAGCAAAATTTTAAACCAATAATAAACACAAATTCCCATTTGGTGAATCGAACTTCTAATCCTTCAA
92	0.414947	Zj258	11	TTTTGATGTTTTTGGTCGTTTACTAAGGATGTACCACTAGAACCACATTCTTCTTGGTTATTCACATTCATGTTTTTTTG[G/A]ACTCTGGTTTACTAAACTTCGTTATTTATTTTTTAGTTTAAAATTCAACACTTTGCAATTTTTCACAAGTACAATTGAAA
93	0.597439	Zj278	12	GAGATATTGTTGATCCAGTAGTTGATGAACCAGTAGTTGGTCAGAATGAACTCATTGTTCAAGAGCAAGATATTCCAGCT[C/A]TTGCAGATGCTGATGTACCTTTGACGAGGTCACAAAGGACTAGGAGATCAGCTATTCCTGATGACTATGAGGTTTATTTG
94	0.690186	Zj304	12	TTGGTCAAAGAATGGTCAAAGTCAACTTAGTCAAAAAGCTAGTATTTTAGTTTCCTAATTTGATTTTACTTTTTGTTTTA[A/G]GAAATTACCATTACTTTTTGGATTCGATTTACTTATTTTATGGACAAATAAGTTGAGGAAAATTATTATTTTATTATTTC
